# Supplementary material for: Polypharmacy during pregnancy and associated risk factors: a retrospective analysis of 577 medication exposures among 1.5 million pregnancies in the UK, 2000-2019
Source: BMC Med. 2023 Jan 16;21:21. doi: 10.1186/s12916-022-02722-5 (PMC9843951; doi:10.1186/s12916-022-02722-5)
Supplement: Supplementary file 4 — Additional file 4: Table S1. Proportions of pregnancies with a prescribed medication – primary analysis. [file 12916_2022_2722_MOESM4_ESM.xlsx]

## Sheet: Trimester1
Medication category (BNF chapter and section)	Description	All Pregnancies			Pregnancies of women with active multimorbidity
		Numerator	Denominator	Estimated prescription percentage	Numerator	Denominator	Estimated prescription percentage
05010103	Broad-Spectrum Penicillins	53872	812354	6.63159	13970	139471	10.0164
04070100	Non-Opioid And Compound Analgesics	36498	812354	4.49287	12731	139471	9.12806
07020250	Preparations For Vaginal And Vulval Candidiasis	35177	812354	4.33026	9372	139471	6.71968
04030300	Selective Serotonin Re-Uptake Inhibitors (SSRI)	33299	812354	4.09907	21156	139471	15.1687
03010101	Selective Beta 2 Agonists	31953	812354	3.93338	15727	139471	11.2762
13040000	Topical Corticosteroids	26681	812354	3.28441	8774	139471	6.29091
01010201	Compound Alginate Preparations	26371	812354	3.24624	7496	139471	5.37459
09010101	Oral Iron	25817	812354	3.17805	5649	139471	4.0503
04060000	Products Used Against Nausea And Vertigo	22609	812354	2.78315	6532	139471	4.68341
05010201	Cephalosporins	21166	812354	2.60551	5201	139471	3.72909
06040103	Progestogen Products Doubling (In House Use)	20449	812354	2.51725	4003	139471	2.87013
01060400	Osmotic Laxatives	20348	812354	2.50482	6373	139471	4.56941
04020101	First-Generation Antipsychotic Drugs	14620	812354	1.79971	4245	139471	3.04364
06020100	Thyroid Hormones	14503	812354	1.78531	8277	139471	5.93457
04065400	Products Used Against Nausea And Vertigo - Antihistamines	14185	812354	1.74616	3905	139471	2.79987
03020000	Corticosteroids (For Respiratory Conditions)	13999	812354	1.72326	6748	139471	4.83828
12020101	Corticosteroids Used In Nasal Allergy	13071	812354	1.60903	5414	139471	3.88181
10010100	Non-Steroidal Anti-Inflammatory Drugs	12706	812354	1.5641	4022	139471	2.88375
01030500	Proton Pump Inhibitors	11348	812354	1.39693	5169	139471	3.70615
13020102	Emollient Skin Preparations	11130	812354	1.37009	3972	139471	2.8479
03040101	Non-Sedating Antihistamines	11102	812354	1.36665	4723	139471	3.38637
05011300	Urinary-Tract Infections	10910	812354	1.34301	3001	139471	2.1517
05010101	Benzylpenicillin And Phenoxymethylpenicillin	10603	812354	1.30522	2275	139471	1.63116
02090000	Antiplatelet Products	10373	812354	1.27691	3446	139471	2.47076
04065500	Products Used Against Nausea And Vertigo - Domperidone & Metoclopramide	10054	812354	1.23764	2949	139471	2.11442
05010500	Macrolides	9984	812354	1.22902	3047	139471	2.18468
05010102	Penicillinase-Resistant Penicillins	9165	812354	1.1282	2498	139471	1.79105
04105100	Substance Dependence - Nicotine Dependence	8980	812354	1.10543	2516	139471	1.80396
05010800	Sulphonamides And Trimethoprim	8827	812354	1.0866	2337	139471	1.67562
04010100	Hypnotics	8055	812354	0.991563	3626	139471	2.59982
06040102	Progestogens And Progesterone Receptor Modulators	7655	812354	0.942323	2329	139471	1.66988
03040102	Sedating Antihistamines	6564	812354	0.808022	2153	139471	1.54369
02040000	Beta-Adrenoceptor Blockers	6211	812354	0.764568	3473	139471	2.49012
04030100	Tricyclic And Related Antidepressants	6116	812354	0.752874	3718	139471	2.66579
01060100	Bulk-Forming Laxatives	5906	812354	0.727023	1895	139471	1.35871
11030100	Antibacterials (In Eye Preparation)	5794	812354	0.713236	1355	139471	0.971528
11040200	Other Anti-Inflammatory Eye Preparations (For The Eye)	5648	812354	0.695263	1979	139471	1.41893
04070200	Opioid Analgesics	5555	812354	0.683815	3260	139471	2.3374
13020100	Emollients	5398	812354	0.664489	1872	139471	1.34221
04030400	Other Antidepressants	5220	812354	0.642577	4010	139471	2.87515
09060400	Vitamin D	5122	812354	0.630513	1618	139471	1.1601
05011100	Metronidazole And Tinidazole	5014	812354	0.617219	1329	139471	0.952886
04010201	Benzodiazepines	4736	812354	0.582997	2883	139471	2.0671
01050200	Corticosteroids In Chronic Bowel Problems	4605	812354	0.566871	2414	139471	1.73083
13100101	Antibacterial Preparations Only Used Topically	4360	812354	0.536712	1236	139471	0.886206
01040200	Antimotility Products	4326	812354	0.532526	1854	139471	1.32931
01020200	Other Antispasmodics	4305	812354	0.529941	1749	139471	1.25402
01030100	H2-Receptor Antagonists	4302	812354	0.529572	1618	139471	1.1601
13060102	Topical Antibacterials For Acne	3959	812354	0.487349	995	139471	0.71341
13020101	Emollient Bath Additives And Shower Preparations	3925	812354	0.483164	1673	139471	1.19953
06010202	Biguanides (Metformin)	3878	812354	0.477378	2297	139471	1.64694
01070200	Compound Haemorrhoid Products With Corticosteroids	3843	812354	0.47307	1096	139471	0.785826
05010300	Tetracyclines	3687	812354	0.453866	1182	139471	0.847488
03010000	Bronchodilators	3571	812354	0.439587	1705	139471	1.22248
09060700	Multivitamin And Multimineral Preparations	3556	812354	0.43774	988	139471	0.708391
01060200	Stimulant Laxatives	3276	812354	0.403272	1277	139471	0.915603
04070401	Acute Migraine	3196	812354	0.393425	1585	139471	1.13644
06010102	Intermediate- And Long-Acting Insulins	3063	812354	0.377052	2174	139471	1.55875
12010151	Anti-Inflammatory Preparations	3016	812354	0.371267	874	139471	0.626654
06010101	Short-Acting Insulins	2971	812354	0.365727	2174	139471	1.55875
04020100	Antipsychotic Products	2964	812354	0.364866	727	139471	0.521255
09010200	Drugs Used In Megaloblastic Anaemias	2698	812354	0.332121	1161	139471	0.832431
05020100	Triazole Antifungals	2594	812354	0.319319	833	139471	0.597257
04065600	Products Used Against Nausea And Vertigo - 5 HT3 Antagonists	2523	812354	0.310579	809	139471	0.580049
13040200	Mild Topical Corticosteroids	2490	812354	0.306517	676	139471	0.484689
02080100	Parenteral Anticoagulants	2304	812354	0.28362	937	139471	0.671824
09020102	Oral Sodium And Water	2303	812354	0.283497	505	139471	0.362082
12030100	Drugs For Oral Ulceration And Inflammation	2272	812354	0.279681	624	139471	0.447405
13090000	Shampoos And Other Preparations For Scalp And Hair Conditions	2224	812354	0.273772	837	139471	0.600125
13020103	Antimicrobial Emollients	2216	812354	0.272787	844	139471	0.605144
04080100	Control Of Epilepsy	2079	812354	0.255923	1152	139471	0.825978
10030250	Topical Nsaids And Counter Irritants	2071	812354	0.254938	730	139471	0.523406
13100300	Antiviral Preparations (Topical	1928	812354	0.237335	606	139471	0.434499
14040200	Vaccines And Antisera - Influenza Vaccines	1896	812354	0.233396	514	139471	0.368535
13100200	Antifungal Preparations (Topical	1886	812354	0.232165	481	139471	0.344875
01010101	Aluminium- And Magnesium- Containing Antacids	1825	812354	0.224656	441	139471	0.316195
13060100	Topical Preparations For Acne	1818	812354	0.223794	518	139471	0.371403
01050100	Aminosalicylates	1813	812354	0.223179	956	139471	0.685447
04020102	Second-Generation Antipsychotic Drugs	1746	812354	0.214931	1505	139471	1.07908
05030201	Herpes Simplex And Varicella-Zoster Infection	1720	812354	0.21173	493	139471	0.353478
13100400	Parasiticidal Preparations (Topical)	1709	812354	0.210376	385	139471	0.276043
04020000	Products Used In Psychoses And Related Disorders	1696	812354	0.208776	941	139471	0.674692
06040101	Oestrogens And HRT	1513	812354	0.186249	525	139471	0.376422
01070000	Local Products For Anal Or Rectal Problems	1497	812354	0.184279	427	139471	0.306157
02050200	Centrally Acting Antihypertensive Products	1432	812354	0.176278	810	139471	0.580766
09020100	Oral Preparations For Fluid And Electrolyte Imbalance	1398	812354	0.172092	397	139471	0.284647
09050101	Calcium Supplements	1392	812354	0.171354	509	139471	0.36495
06040104	Selective Estrogen Receptor Modulators (Serms)	1325	812354	0.163106	503	139471	0.360648
13030000	Topical Local Anaesthetics And Antipruritics	1311	812354	0.161383	371	139471	0.266005
13060101	Benzoyl Peroxide And Azelaic Acid For Acne	1302	812354	0.160275	323	139471	0.231589
15020000	Local Anaesthesia	1271	812354	0.156459	364	139471	0.260986
11080100	Tear Deficiency	1258	812354	0.154859	522	139471	0.374271
13090100	Shampoos And Other Scalp Preparations	1251	812354	0.153997	530	139471	0.380007
12010100	Drugs Acting On The Ear - Otitis Externa	1233	812354	0.151781	299	139471	0.214381
07020251	Preparations For Other Vaginal Infections	1209	812354	0.148827	342	139471	0.245212
03090200	Demulcent And Expectorant Cough Preparations	1167	812354	0.143657	268	139471	0.192155
71580200	Emollient Ointment	1166	812354	0.143533	434	139471	0.311176
12010300	Drugs Acting On The Ear - Removal Of Ear Wax	1159	812354	0.142672	281	139471	0.201476
05011200	Quinolones	1085	812354	0.133562	351	139471	0.251665
02110000	Antifibrinolytic Products And Haemostatics	1045	812354	0.128639	381	139471	0.273175
04050100	Anti-Obesity Products Acting On The Gastro-Intestinal Tract	1041	812354	0.128146	480	139471	0.344158
13050200	Preparations For Psoriasis	1001	812354	0.123222	418	139471	0.299704
03030200	Leukotriene Receptor Antagonists	996	812354	0.122607	702	139471	0.50333
02060200	Calcium-Channel Blockers	983	812354	0.121006	594	139471	0.425895
03090100	Cough Suppressants	962	812354	0.118421	242	139471	0.173513
12020300	Nasal Preparations For Infection	950	812354	0.116944	302	139471	0.216532
06010400	Treatment Of Hypoglycaemia	934	812354	0.114975	687	139471	0.492576
01020100	Antimuscarinics	927	812354	0.114113	373	139471	0.267439
13040100	Topical Corticosteroids With Antimicrobials	892	812354	0.109804	277	139471	0.198608
01020000	Antispasmodics And Products Affecting Motility	875	812354	0.107712	397	139471	0.284647
11040100	Corticosteroids (In Eye Preparations)	854	812354	0.105127	313	139471	0.224419
01050300	Products Affecting The Immune Response In Chronic Bowel Problems	842	812354	0.103649	513	139471	0.367818
07030100	Combined Hormonal Contraceptives	842	812354	0.103649	157	139471	0.112568
06020200	Antithyroid Products	831	812354	0.102295	369	139471	0.264571
02050501	Angiotensin-Converting Enzyme Inhibitors (ACE Inhibitors)	828	812354	0.101926	590	139471	0.423027
14040800	Vaccines And Antisera - Diphtheria Vaccines	822	812354	0.101187	157	139471	0.112568
04070402	Prophylaxis Of Migraine	812	812354	0.0999564	498	139471	0.357063
09060200	Vitamin B Group	811	812354	0.0998333	350	139471	0.250948
13070000	Preparations For Warts And Calluses	810	812354	0.0997102	182	139471	0.130493
04070300	Neuropathic Pain	765	812354	0.0941708	539	139471	0.38646
13100102	Antibacterial Preparations Also Used Systemically (For Skin Conditions)	724	812354	0.0891237	251	139471	0.179966
01070100	Soothing Haemorrhoid Products	715	812354	0.0880158	199	139471	0.142682
03100000	Systemic Nasal Decongestants	661	812354	0.0813685	190	139471	0.136229
01010000	Indigestion And GORD (Gastro-Oesophageal Reflux Disease)	637	812354	0.0784141	185	139471	0.132644
04030000	Antidepressants	614	812354	0.0755828	488	139471	0.349894
13040400	Potent Topical Corticosteroids	579	812354	0.0712743	195	139471	0.139814
04020300	Products Used For Mania And Hypomania	538	812354	0.0662273	339	139471	0.243061
05050100	Products For Threadworms	527	812354	0.0648732	124	139471	0.0889074
02020100	Thiazides And Related Diuretics	526	812354	0.0647501	321	139471	0.230155
07030201	Oral Progestogen-Only Contraceptives	526	812354	0.0647501	133	139471	0.0953603
14040500	Vaccines And Antisera - Hepatitis A Vaccine	517	812354	0.0636422	95	139471	0.0681145
07040250	Urinary Incontinence	514	812354	0.0632729	271	139471	0.194306
02120400	Statins	511	812354	0.0629036	390	139471	0.279628
12020250	Sympathomimetics (Nasal Decongestants)	465	812354	0.0572411	133	139471	0.0953603
71580100	Emollient Cream	460	812354	0.0566256	181	139471	0.129776
07020100	Preparations For Vaginal And Vulval Changes	446	812354	0.0549022	122	139471	0.0874734
13060103	Topical Retinoids And Related Preparations For Acne	434	812354	0.053425	113	139471	0.0810204
06030200	Glucocorticoid Therapy	394	812354	0.048501	193	139471	0.13838
14040000	Immunological Products And Vaccines - Vaccines And Antisera	391	812354	0.0481317	71	139471	0.0509066
14041100	Vaccines And Antisera - Typhoid Vaccine	374	812354	0.046039	71	139471	0.0509066
04066000	Other Products For Meniere Disease	372	812354	0.0457928	136	139471	0.0975113
10010300	Drugs That Suppress The Rheumatic Disease Process	369	812354	0.0454235	234	139471	0.167777
02030203	Ventricular Arrhythmias	367	812354	0.0451773	76	139471	0.0544916
12500200	Nasal Spray	367	812354	0.0451773	149	139471	0.106832
05020000	Antifungals	348	812354	0.0428385	114	139471	0.0817374
13050202	Topical Preparations For Psoriasis	346	812354	0.0425923	161	139471	0.115436
13050000	Preparations For Eczema And Psoriasis	342	812354	0.0420999	169	139471	0.121172
07020200	Vaginal And Vulval Infections	340	812354	0.0418537	93	139471	0.0666805
05030400	Influenza	305	812354	0.0375452	81	139471	0.0580766
05020500	Other Antifungals	295	812354	0.0363142	68	139471	0.0487557
14040600	Vaccines And Antisera - Hepatitis A Vaccine With Typhoid Vaccine	293	812354	0.036068	51	139471	0.0365667
05040100	Antimalarials	282	812354	0.0347139	47	139471	0.0336988
12020151	Cromoglicate In Nasal Allergy	280	812354	0.0344677	85	139471	0.0609446
01020300	Motility Stimulants	269	812354	0.0331136	54	139471	0.0387177
06070100	Bromocriptine And Other Dopaminergic Drugs	265	812354	0.0326212	137	139471	0.0982283
01060300	Faecal Softeners	260	812354	0.0320057	131	139471	0.0939263
04090100	Dopaminergic Drugs Used In Parkinson's Disease/Dystonias	260	812354	0.0320057	136	139471	0.0975113
13060104	Other Topical Preparations For Acne	258	812354	0.0317596	63	139471	0.0451707
03010200	Antimuscarinic Bronchodilators	255	812354	0.0313903	199	139471	0.142682
02020200	Loop Diuretics	238	812354	0.0292976	124	139471	0.0889074
13020200	Barrier Preparations	228	812354	0.0280666	94	139471	0.0673975
02050502	Angiotensin-II Receptor Antagonists	227	812354	0.0279435	161	139471	0.115436
03010300	Theophylline	220	812354	0.0270818	161	139471	0.115436
10020202	Other Muscle Relaxants	207	812354	0.0254815	83	139471	0.0595106
04080200	Products Used In Status Epilepticus	206	812354	0.0253584	85	139471	0.0609446
12030200	Oropharyngeal Anti-Infective Drugs	206	812354	0.0253584	72	139471	0.0516236
12020301	Nasal Staphylococci	198	812354	0.0243736	64	139471	0.0458877
12020200	Topical Nasal Decongestants	194	812354	0.0238812	64	139471	0.0458877
02080200	Oral Anticoagulants	187	812354	0.0230195	120	139471	0.0860394
06010151	Biphasic Insulins	186	812354	0.0228964	116	139471	0.0831714
04010200	Anxiolytics	183	812354	0.0225271	128	139471	0.0917754
13050300	Drugs Affecting The Immune Response For Eczema And Psoriasis	180	812354	0.0221578	103	139471	0.0738505
07030202	Parenteral Progestogen-Only Contraceptives	179	812354	0.0220347	32	139471	0.0229438
10030100	Enzymes (In Relief Of Soft-Tissue Inflammation)	170	812354	0.0209268	48	139471	0.0344158
06010201	Sulphonylureas	168	812354	0.0206806	113	139471	0.0810204
01070400	Anal Fissure Management	164	812354	0.0201882	50	139471	0.0358497
13040300	Moderate Topical Corticosteroids	160	812354	0.0196958	57	139471	0.0408687
12030300	Lozenges	158	812354	0.0194496	43	139471	0.0308308
12020150	Antihistamines In Nasal Allergy	157	812354	0.0193265	62	139471	0.0444537
04040000	CNS Stimulants And Products Used For Attention Deficit Hyperactivity Disorder (ADHD)	153	812354	0.0188342	90	139471	0.0645295
10020200	Skeletal Muscle Relaxants	152	812354	0.0187111	110	139471	0.0788694
01010103	Antacid Preparations Containing Simeticone Or Local Anaesthetics	135	812354	0.0166184	37	139471	0.0265288
10030251	Rubefacients And Other Topical Antirheumatics - Capsaicin	135	812354	0.0166184	58	139471	0.0415857
03010400	Compound Bronchodilator Products	134	812354	0.0164953	102	139471	0.0731335
13070100	Anogenital Warts	131	812354	0.016126	42	139471	0.0301138
05010105	Mecillinams	124	812354	0.0152643	37	139471	0.0265288
06010500	Treatment Of Diabetic Nephropathy And Neuropathy	120	812354	0.0147719	43	139471	0.0308308
08020200	Corticosteroids And Other Immunosuppressants	120	812354	0.0147719	93	139471	0.0666805
13090200	Hirsutism	120	812354	0.0147719	64	139471	0.0458877
13130000	Topical Circulatory Preparations	119	812354	0.0146488	29	139471	0.0207929
12020100	Drugs Used In Nasal Allergy	109	812354	0.0134178	33	139471	0.0236608
04105000	Substance Dependence - Alcohol Dependence	108	812354	0.0132947	98	139471	0.0702655
06050200	Posterior Pituitary Hormones And Antagonists	107	812354	0.0131716	55	139471	0.0394347
07040350	Alkalinisation Of Urine	106	812354	0.0130485	26	139471	0.0186419
09060300	Vitamin C	101	812354	0.012433	34	139471	0.0243778
07030450	Intrauterine Contraceptive Devices	95	812354	0.0116944	21	139471	0.0150569
07030550	Hormonal Methods	95	812354	0.0116944	25	139471	0.0179249
01010100	Antacids And Simeticone	90	812354	0.0110789	23	139471	0.0164909
02050400	Alpha-Adrenoceptor Blockers	88	812354	0.0108327	61	139471	0.0437367
06060200	Bisphosphonates And Other Drugs Affecting Bone Metabolism	88	812354	0.0108327	67	139471	0.0480387
07030152	Combined Hormonal Contraceptives - Standard Strength (Oral)	86	812354	0.0105865	8	139471	0.00573596
05040101	Treatment Of Malaria	85	812354	0.0104634	58	139471	0.0415857
03080000	Aromatic Inhalations	81	812354	0.00997102	21	139471	0.0150569
10010202	Local Corticosteroid Injections	81	812354	0.00997102	34	139471	0.0243778
05010600	Clindamycin	80	812354	0.00984792	29	139471	0.0207929
03070000	Mucolytics	79	812354	0.00972482	45	139471	0.0322648
11065000	Beta-Blockers (In Glaucoma)	79	812354	0.00972482	36	139471	0.0258118
06030100	Replacement Corticosteroids For Endocrine Conditions	78	812354	0.00960173	38	139471	0.0272458
12010152	Anti-Infective Preparations	78	812354	0.00960173	23	139471	0.0164909
06070250	Gonadorelin Analogues	77	812354	0.00947863	32	139471	0.0229438
13020000	Emollient And Barrier Preparations	77	812354	0.00947863	32	139471	0.0229438
01090200	Bile Acid Sequestrants	76	812354	0.00935553	48	139471	0.0344158
06070200	Drugs Affecting Gonadotrophins	76	812354	0.00935553	26	139471	0.0186419
04090200	Antimuscarinic Drugs Used In Parkinsonism/Dystonias	75	812354	0.00923243	61	139471	0.0437367
01020400	Compounds Preparations	74	812354	0.00910933	22	139471	0.0157739
12020251	Antimuscarinic (Nasal Decongestants)	74	812354	0.00910933	24	139471	0.0172079
13500200	Emollient Cream	74	812354	0.00910933	26	139471	0.0186419
02060100	Nitrates	72	812354	0.00886313	38	139471	0.0272458
13000000	Skin	72	812354	0.00886313	24	139471	0.0172079
13500000	Miscellaneous Skin Preparations	70	812354	0.00861693	29	139471	0.0207929
11065100	Prostaglandin Analogues (In Glaucoma)	68	812354	0.00837073	28	139471	0.0200759
13040500	Very Potent Topical Corticosteroids	68	812354	0.00837073	24	139471	0.0172079
71560000	Oral Film Forming Agent	68	812354	0.00837073	19	139471	0.0136229
14040400	Vaccines And Antisera - Hepatitis B Vaccine	67	812354	0.00824764	16	139471	0.0114719
09060750	-	66	812354	0.00812454	21	139471	0.0150569
01010102	Aluminium-Magnesium Complexes	64	812354	0.00787834	19	139471	0.0136229
01090401	Pancreatin	64	812354	0.00787834	49	139471	0.0351328
05020300	Polyene Antifungals	62	812354	0.00763214	21	139471	0.0150569
11030300	Antivirals (In Eye Preparations)	56	812354	0.00689355	19	139471	0.0136229
09040153	Nutritional Supplements For Metabolic Disease	54	812354	0.00664735	14	139471	0.0100379
71520100	Vaginal Moisturiser	54	812354	0.00664735	19	139471	0.0136229
07030150	Combined Hormonal Contraceptives - Low Strength (Oral)	52	812354	0.00640115	8	139471	0.00573596
08030402	Prostate Cancer	50	812354	0.00615495	27	139471	0.0193589
71860000	Emollient And Barrier Preparations	50	812354	0.00615495	17	139471	0.0121889
07020000	Treatment Of Vaginal And Vulval Conditions	49	812354	0.00603185	19	139471	0.0136229
14040100	Vaccines And Antisera - Human Papilloma Virus	48	812354	0.00590875	5	139471	0.00358497
14040700	Vaccines And Antisera - Pneumococcal Vaccine	48	812354	0.00590875	29	139471	0.0207929
09020101	Oral Potassium	46	812354	0.00566256	22	139471	0.0157739
02020700	Carbonic Anhydrase Inhibitors	44	812354	0.00541636	29	139471	0.0207929
05010900	Antituberculosis Drugs	44	812354	0.00541636	10	139471	0.00716995
13110700	Preparations For The Promotion Of Wound Healing	44	812354	0.00541636	18	139471	0.0129059
50030000	Extemporaneous Item	43	812354	0.00529326	12	139471	0.00860394
07010300	Myometrial Relaxants	42	812354	0.00517016	14	139471	0.0100379
02020300	Potassium-Sparing Diuretics And Aldosterone Antagonists	41	812354	0.00504706	28	139471	0.0200759
06010207	Thiazolidinedione (Glitazones)	41	812354	0.00504706	31	139471	0.0222268
72214500	Silicone Topical Gel	41	812354	0.00504706	9	139471	0.00645295
01090100	Products Affecting Bile Composition And Flow	40	812354	0.00492396	27	139471	0.0193589
11050100	Antimuscarinics	40	812354	0.00492396	16	139471	0.0114719
01060800	Other Products Used In Constipation	39	812354	0.00480086	24	139471	0.0172079
06050152	Anterior Pituitary Hormones - Gonadotrophins	39	812354	0.00480086	8	139471	0.00573596
02030200	Products For Arrhythmias	38	812354	0.00467776	12	139471	0.00860394
06050100	Hypothalamic And Anterior Pituitary Hormones And Anti-Oestrogens	38	812354	0.00467776	12	139471	0.00860394
02030201	Supraventricular & Ventricular Arrhythmias	37	812354	0.00455466	17	139471	0.0121889
06010204	Dipeptidyl Peptidase 4 Inhibitors (DPP 4 Inhibitors	37	812354	0.00455466	29	139471	0.0207929
10010451	Long-Term Control Of Gout	35	812354	0.00430847	22	139471	0.0157739
04065900	Products Used Against Nausea And Vertigo - Hyoscine	34	812354	0.00418537	14	139471	0.0100379
11065300	Carbonic Anhydrase Inhibitors And Systemic Drugs (In Glaucoma)	34	812354	0.00418537	22	139471	0.0157739
71580300	Emollient Preparation Containing Urea	33	812354	0.00406227	22	139471	0.0157739
01040100	Adsorbents And Bulk-Forming Products	31	812354	0.00381607	9	139471	0.00645295
02080201	Novel Oral Anticoagulants (Noacs)	30	812354	0.00369297	23	139471	0.0164909
09060500	Vitamin E	30	812354	0.00369297	16	139471	0.0114719
14040300	Vaccines And Antisera - Meningococcal Vaccines	30	812354	0.00369297	4	139471	0.00286798
04105200	Substance Dependence - Opioid Dependence	29	812354	0.00356987	22	139471	0.0157739
06010206	Glucagon-Like Peptide-1 Receptor Agonists ( GLP-1 Receptor Agonists	29	812354	0.00356987	25	139471	0.0179249
07030300	Spermicidal Contraceptives	28	812354	0.00344677	9	139471	0.00645295
01060500	Bowel Cleansing Solutions	27	812354	0.00332367	13	139471	0.00932093
02100200	Fibrinolytic Products	27	812354	0.00332367	14	139471	0.0100379
06050153	Human Menopausal Gonadotrophins	26	812354	0.00320058	7	139471	0.00501896
09060600	Vitamin K	26	812354	0.00320058	9	139471	0.00645295
71590900	Artificial Eye Lubricant	25	812354	0.00307748	16	139471	0.0114719
01030300	Chelates And Complexes	23	812354	0.00283128	16	139471	0.0114719
04080102	Phenobarbital And Primidone	23	812354	0.00283128	7	139471	0.00501896
06060000	Products Affecting Bone Metabolism	23	812354	0.00283128	8	139471	0.00573596
09020103	Oral Bicarbonate	23	812354	0.00283128	19	139471	0.0136229
09050300	Fluoride	22	812354	0.00270818	16	139471	0.0114719
09060100	Vitamin A	22	812354	0.00270818	12	139471	0.00860394
14050204	Disease-Specific Immunoglobulins - Varicella Zoster	22	812354	0.00270818	3	139471	0.00215098
01010200	Compound Alginates And Proprietary Indigestion Preparations	21	812354	0.00258508	10	139471	0.00716995
07040200	Drugs For Urinary Frequency	21	812354	0.00258508	11	139471	0.00788694
10010500	Other Drugs For Rheumatic Diseases	21	812354	0.00258508	9	139471	0.00645295
02020400	Potassium-Sparing Diuretics With Other Diuretics	20	812354	0.00246198	13	139471	0.00932093
05010701	Polymyxins	20	812354	0.00246198	15	139471	0.0107549
06010205	SGLT2 Inhibitors (Gliflozins)	20	812354	0.00246198	17	139471	0.0121889
02120300	Fibrates	19	812354	0.00233888	13	139471	0.00932093
02120600	Omega-3 Fatty Acid Compounds	19	812354	0.00233888	11	139471	0.00788694
03040103	Antihistamines Used For Nausea And Vomiting	19	812354	0.00233888	3	139471	0.00215098
13050100	Preparations For Eczema	18	812354	0.00221578	6	139471	0.00430197
14050300	Anti-D (RHO) Immunoglobulin	18	812354	0.00221578	5	139471	0.00358497
13080150	Treatment Of Photodamage	17	812354	0.00209268	0	139471	0
72045000	Zinc Paste Bandage	17	812354	0.00209268	11	139471	0.00788694
02060300	Other Anti-Angina Products	16	812354	0.00196958	11	139471	0.00788694
10010450	Acute Attacks Of Gout	16	812354	0.00196958	5	139471	0.00358497
07020150	Oestrogens	15	812354	0.00184649	6	139471	0.00430197
07040251	Nocturnal Enuresis	15	812354	0.00184649	5	139471	0.00358497
09050400	Zinc	15	812354	0.00184649	10	139471	0.00716995
02060400	Peripheral Vasodilators And Related Products	14	812354	0.00172339	7	139471	0.00501896
03095000	Miscellaneous Cough & Cold Preparations	14	812354	0.00172339	6	139471	0.00430197
02120200	Ezetimibe	13	812354	0.00160029	6	139471	0.00430197
08030401	Breast Cancer	13	812354	0.00160029	7	139471	0.00501896
11065200	Sympathomimetics (In Glaucoma)	13	812354	0.00160029	6	139471	0.00430197
04030201	Reversible Monoamine-Oxidase Inhibitors	12	812354	0.00147719	12	139471	0.00860394
08020100	Antiproliferative Immunosuppressants	12	812354	0.00147719	11	139471	0.00788694
01030800	Helicobacter Pylori Eradication	11	812354	0.00135409	3	139471	0.00215098
06050101	Anterior Pituitary Hormones - Growth Hormone	10	812354	0.00123099	7	139471	0.00501896
71590700	Eye Drop Sodium Hyaluronate And Dexpanthenol Preservative Free	10	812354	0.00123099	6	139471	0.00430197
72045200	Zinc Paste And Ichthammol Bandage	10	812354	0.00123099	6	139471	0.00430197
03030100	Cromoglicates And Similar	9	812354	0.00110789	7	139471	0.00501896
05011000	Antileprotic Drugs	9	812354	0.00110789	6	139471	0.00430197
07040300	Drugs Used In Urological Pain	9	812354	0.00110789	3	139471	0.00215098
09050201	Phosphate Supplements	9	812354	0.00110789	0	139471	0
11065400	Miotics	9	812354	0.00110789	4	139471	0.00286798
01010104	Simeticone Alone	8	812354	0.000984792	6	139471	0.00430197
02010100	Cardiac Glycosides	8	812354	0.000984792	6	139471	0.00430197
03040300	Allergic Emergencies	8	812354	0.000984792	2	139471	0.00143399
06040200	Male Sex Hormones And Antagonists	8	812354	0.000984792	3	139471	0.00215098
09080150	Wilson's Disease	8	812354	0.000984792	2	139471	0.00143399
10010302	Drugs Affecting The Immune Response In Rheumatic Disease	8	812354	0.000984792	7	139471	0.00501896
71140100	Dry Mouth Products	8	812354	0.000984792	6	139471	0.00430197
01010202	Indigestion Preparations	7	812354	0.000861693	2	139471	0.00143399
01050400	Food Allergy	7	812354	0.000861693	6	139471	0.00430197
02050504	Angiotensin-II Receptor Antagonists With Diuretic	7	812354	0.000861693	6	139471	0.00430197
04020200	Antipsychotic Depot Injections	7	812354	0.000861693	6	139471	0.00430197
05010700	Other Antibacterials	7	812354	0.000861693	4	139471	0.00286798
13060300	Topical Preparations For Rosacea	7	812354	0.000861693	5	139471	0.00358497
02050100	Vasodilator Antihypertensive Products	6	812354	0.000738594	3	139471	0.00215098
02070000	Sympathomimetics	6	812354	0.000738594	3	139471	0.00215098
05030150	Nucleoside Reverse Transcriptase Inhibitors	6	812354	0.000738594	2	139471	0.00143399
06010209	Gliptins Plus Metformin	6	812354	0.000738594	6	139471	0.00430197
09050103	Magnesium	6	812354	0.000738594	2	139471	0.00143399
09050202	Phosphate-Binding Agents	6	812354	0.000738594	4	139471	0.00286798
13110800	Soap Substitute	6	812354	0.000738594	4	139471	0.00286798
13500100	Emollient Ointment	6	812354	0.000738594	3	139471	0.00215098
02060401	Other Preparations Used In Peripheral Vascular Disease	5	812354	0.000615495	3	139471	0.00215098
02120100	Bile Acid Sequestrants - Lipid-Regulating Products	5	812354	0.000615495	2	139471	0.00143399
04090300	Drugs For Essential Tremor	5	812354	0.000615495	3	139471	0.00215098
05010400	Aminoglycosides	5	812354	0.000615495	4	139471	0.00286798
06010208	Meglitinides (Glinides)	5	812354	0.000615495	4	139471	0.00286798
11070000	Local Anaesthetics (For The Eye)	5	812354	0.000615495	1	139471	0.000716995
01030600	Other Ulcer Healing Drugs	4	812354	0.000492396	2	139471	0.00143399
03010102	Other Adrenoceptor Agonists	4	812354	0.000492396	2	139471	0.00143399
04050200	Centrally Acting Apetite Suppressants	4	812354	0.000492396	3	139471	0.00215098
06070000	Other Endocrine Drugs	4	812354	0.000492396	0	139471	0
08010000	Cytotoxic Drugs	4	812354	0.000492396	1	139471	0.000716995
11040000	Corticosteroids And Other Anti-Inflammatory Preparations (For The Eye)	4	812354	0.000492396	1	139471	0.000716995
12010150	Astringent Preparations	4	812354	0.000492396	2	139471	0.00143399
12010200	Drugs Acting On The Ear - Otitis Media	4	812354	0.000492396	1	139471	0.000716995
15025000	Other Local Anaesthetics	4	812354	0.000492396	2	139471	0.00143399
71110100	Intrauterine Contraceptive Device	4	812354	0.000492396	1	139471	0.000716995
08020402	Other Immunomodulating Drugs - Inteferon Alfa	3	812354	0.000369297	2	139471	0.00143399
14041000	Varicella-Zoster Vaccines	3	812354	0.000369297	2	139471	0.00143399
14050100	Normal Immunoglobulin	3	812354	0.000369297	2	139471	0.00143399
72213400	Silver Coated Barrier Sterile Dressing	3	812354	0.000369297	3	139471	0.00215098
72213600	Silver Impregnated Polyurethane Foam Film Dressing With Adhesive Border	3	812354	0.000369297	1	139471	0.000716995
01030400	Prostaglandin Analogues	2	812354	0.000246198	1	139471	0.000716995
04030200	Monoamine-Oxidase Inhibitors (MAOI)	2	812354	0.000246198	1	139471	0.000716995
04090400	Other Dopaminergic Drugs	2	812354	0.000246198	2	139471	0.00143399
06010203	Other Antidiabetic Products	2	812354	0.000246198	2	139471	0.00143399
06010213	Glitazones Plus Metformin	2	812354	0.000246198	2	139471	0.00143399
07040500	Drugs For Erectile Dysfunction	2	812354	0.000246198	0	139471	0
09050500	Selenium	2	812354	0.000246198	1	139471	0.000716995
09080100	Drugs Used In Metabolic Disorders	2	812354	0.000246198	1	139471	0.000716995
09080158	Urea Cycle Disorders	2	812354	0.000246198	0	139471	0
10010303	Gold Salts	2	812354	0.000246198	1	139471	0.000716995
11050000	Mydriatics And Cycloplegics	2	812354	0.000246198	2	139471	0.00143399
12500300	Nasal Ointment	2	812354	0.000246198	0	139471	0
13050101	Topical Preparations For Eczema	2	812354	0.000246198	0	139471	0
13090300	Androgenetic Alopecia	2	812354	0.000246198	0	139471	0
54010000	Therapy Of Acute Cyanide Poisoning	2	812354	0.000246198	1	139471	0.000716995
71590800	Eye Drop Sodium Hyaluronate Preservative Free	2	812354	0.000246198	1	139471	0.000716995
72213700	Silver Impregnated Polyurethane Foam Film Dressing Without Adhesive Border	2	812354	0.000246198	1	139471	0.000716995
72214100	Soft Polymer Wound Contact Dressing Impregnated With Silver	2	812354	0.000246198	0	139471	0
72215400	Antimicrobial Dressings	2	812354	0.000246198	0	139471	0
01060000	Laxatives	1	812354	0.000123099	1	139471	0.000716995
01070300	Rectal Sclerosants	1	812354	0.000123099	0	139471	0
02020800	Diuretics With Potassium	1	812354	0.000123099	0	139471	0
04080400	Other Antiepileptic Drugs	1	812354	0.000123099	1	139471	0.000716995
04090000	Products Used For Parkinsonism And Related Disorders	1	812354	0.000123099	1	139471	0.000716995
04110000	Products For Dementia	1	812354	0.000123099	1	139471	0.000716995
05010202	Carbapenems	1	812354	0.000123099	1	139471	0.000716995
05020400	Echinocandin Antifungals	1	812354	0.000123099	1	139471	0.000716995
05040400	Antigiardial Drugs	1	812354	0.000123099	0	139471	0
07040150	Alpha-Blockers (In Urinary Retention)	1	812354	0.000123099	0	139471	0
07040501	Phosphodiesterase Type-5 Inhibitors	1	812354	0.000123099	1	139471	0.000716995
08010500	Other Antineoplastic Drugs	1	812354	0.000123099	0	139471	0
08030400	Hormone Antagonists (In Malignant Disease)	1	812354	0.000123099	0	139471	0
09010102	Parenteral Iron	1	812354	0.000123099	1	139471	0.000716995
09010300	Drugs Used In Hypoplastic	1	812354	0.000123099	1	139471	0.000716995
09010350	Erythropoietins	1	812354	0.000123099	1	139471	0.000716995
10030200	Rubefacients	1	812354	0.000123099	1	139471	0.000716995
10030252	Rubefacients And Other Topical Antirheumatics - Poultices	1	812354	0.000123099	1	139471	0.000716995
11080000	Miscellaneous Ophthalmic Preparations	1	812354	0.000123099	0	139471	0
12030551	Systemic Treatment Of In Dry Mouth	1	812354	0.000123099	1	139471	0.000716995
13050201	Oral Retinoids For Psoriasis	1	812354	0.000123099	1	139471	0.000716995
13060203	Oral Retinoids For Acne	1	812354	0.000123099	1	139471	0.000716995
14050200	Disease-Specific Immunoglobulin	1	812354	0.000123099	0	139471	0
15010401	Benzodiazepines (Peri-Operative)	1	812354	0.000123099	1	139471	0.000716995
72170800	Zinc Oxide Adhesive Tape	1	812354	0.000123099	0	139471	0
72213901	Soft Polymer Wound Contact Dressing With Polyurethane Foam Film Backing With Antimicrobial Agents	1	812354	0.000123099	0	139471	0
00802400	-	0	812354	0	0	139471	0
01010105	Sodium Citrate	0	812354	0	0	139471	0
01030000	Antisecretion And Mucosal Protectant Products	0	812354	0	0	139471	0
01030200	Selective Antimuscarinics	0	812354	0	0	139471	0
01040000	Acute Diarrhoea	0	812354	0	0	139471	0
01040300	Enkephalinase Inhibitors	0	812354	0	0	139471	0
01050000	Chronic Bowel Problem Products	0	812354	0	0	139471	0
01050301	Cytokine Modulators For Chronic Bowel Problems	0	812354	0	0	139471	0
01055000	Inflammatory Bowel Disease	0	812354	0	0	139471	0
01060600	Peripheral Opioid-Receptor Antagonists	0	812354	0	0	139471	0
01090150	Other Preparations For Biliary Disorders	0	812354	0	0	139471	0
01100000	Other Anti-Diarrhoeal Products (Non-Acute)	0	812354	0	0	139471	0
01500000	Gastro-Intestinal Lipase Inhibitor Products	0	812354	0	0	139471	0
02020600	Mercurial Diuretics	0	812354	0	0	139471	0
02025000	Other Diuretics	0	812354	0	0	139471	0
02040100	Beta-Blockers With Diuretics	0	812354	0	0	139471	0
02050000	Hypertension Or Heart Failure Products	0	812354	0	0	139471	0
02050300	Adrenergic Neurone Blockers	0	812354	0	0	139471	0
02050503	Renin Inhibitors	0	812354	0	0	139471	0
02065000	Other Products Used For Peripheral Vascular Disease	0	812354	0	0	139471	0
02070100	Inotropic Sympathomimetics	0	812354	0	0	139471	0
02070200	Vasoconstrictor Sympathomimetics	0	812354	0	0	139471	0
02080000	Anticoagulants And Protamine	0	812354	0	0	139471	0
02110100	Blood Related Products	0	812354	0	0	139471	0
02120500	Nicotinic Acid Group	0	812354	0	0	139471	0
02120700	Other Lipid-Regulating Products	0	812354	0	0	139471	0
03030300	Phosphodiesterase Type 4 (PDE4) Inhibitors	0	812354	0	0	139471	0
03040000	Antihistamines	0	812354	0	0	139471	0
03040200	Allergen Immunotherapy	0	812354	0	0	139471	0
03120000	Other Respiratory System Products	0	812354	0	0	139471	0
03130000	Antifibrotics	0	812354	0	0	139471	0
04010000	Hypnotics And Anxiolytics	0	812354	0	0	139471	0
04010300	Barbiturates	0	812354	0	0	139471	0
04065300	Products Used Against Nausea And Vertigo - Cytotoxic Chemotherapy	0	812354	0	0	139471	0
04065700	Products Used Against Nausea And Vertigo - Neurokinin Receptor Antagonist	0	812354	0	0	139471	0
04070000	Analgesics	0	812354	0	0	139471	0
04070500	Other Non Opioid Analgesics	0	812354	0	0	139471	0
04080101	Carbonic Anhydrase Inhibitors In Epilepsy	0	812354	0	0	139471	0
04090101	Catechol-O-Methyltransferase Inhibitors	0	812354	0	0	139471	0
04090102	Monoamine-Oxidase-B Inhibitors	0	812354	0	0	139471	0
04130000	Other Nervous System Products	0	812354	0	0	139471	0
05010104	Antipseudomonal Penicillins	0	812354	0	0	139471	0
05010203	Other Beta-Lactam Antibiotics	0	812354	0	0	139471	0
05020200	Imidazole Antifungals	0	812354	0	0	139471	0
05030000	Antivirals	0	812354	0	0	139471	0
05030100	HIV Infection	0	812354	0	0	139471	0
05030151	Protease Inhibitors	0	812354	0	0	139471	0
05030152	Non-Nucleoside Reverse Transcriptase Inhibitors	0	812354	0	0	139471	0
05030153	Other Antiretrovirals	0	812354	0	0	139471	0
05030202	Cytomegalovirus Infection	0	812354	0	0	139471	0
05030300	Viral Hepatitis	0	812354	0	0	139471	0
05030301	Chronic Hepatitis B	0	812354	0	0	139471	0
05030302	Chronic Hepatitis C	0	812354	0	0	139471	0
05030500	Respiratory Syncytial Virus	0	812354	0	0	139471	0
05040000	Antiprotozoals	0	812354	0	0	139471	0
05040200	Amoebicides	0	812354	0	0	139471	0
05040300	Trichomonacides	0	812354	0	0	139471	0
05040500	Leishmaniacides	0	812354	0	0	139471	0
05040800	Drugs For Pneumocystis Pneumonia	0	812354	0	0	139471	0
05050000	Anthelmintics	0	812354	0	0	139471	0
05050200	Ascaricides	0	812354	0	0	139471	0
05050300	Products For Tapeworm Infections	0	812354	0	0	139471	0
05050400	Products For Hookworms	0	812354	0	0	139471	0
05050500	Schistosomicides	0	812354	0	0	139471	0
05050600	Filaricides	0	812354	0	0	139471	0
05050700	Products For Cutaneous Larva Migrans	0	812354	0	0	139471	0
06010100	Insulins	0	812354	0	0	139471	0
06010210	Gliflozins Plus Metformin	0	812354	0	0	139471	0
06010211	Gliflozins Plus Gliptins	0	812354	0	0	139471	0
06020000	Thyroid And Antithyroid Products	0	812354	0	0	139471	0
06040000	Sex Hormones	0	812354	0	0	139471	0
06040201	Anti-Androgens	0	812354	0	0	139471	0
06040300	Anabolic Steroids	0	812354	0	0	139471	0
06050155	Growth Hormone Receptor Antagonists	0	812354	0	0	139471	0
06050201	Posterior Pituitary Hormones	0	812354	0	0	139471	0
06060100	Calcitonin And Parathyroid Hormone	0	812354	0	0	139471	0
06070300	Trilostane	0	812354	0	0	139471	0
06070400	Somatomedins	0	812354	0	0	139471	0
06070500	Metyrapone	0	812354	0	0	139471	0
07010200	Mifepristone	0	812354	0	0	139471	0
07030101	Combined Hormonal Contraceptives - Standard Strength (Transdermal)	0	812354	0	0	139471	0
07030500	Emergency Contraception	0	812354	0	0	139471	0
07040000	Drugs For Genito-Urinary Disorders	0	812354	0	0	139471	0
07040151	Parasympathomimetics (In Urinary Retention)	0	812354	0	0	139471	0
07040351	Other Preparation For Urinary Disorder	0	812354	0	0	139471	0
07040600	Drugs For Premature Ejaculation	0	812354	0	0	139471	0
08010100	Alkylating Drugs	0	812354	0	0	139471	0
08010200	Anthracyclines And Other Cytotoxic Antibiotics	0	812354	0	0	139471	0
08010300	Antimetabolites	0	812354	0	0	139471	0
08010400	Vinca Alkaloids And Etoposide	0	812354	0	0	139471	0
08010550	Platinum Compounds	0	812354	0	0	139471	0
08010551	Protein Kinase Inhibitors	0	812354	0	0	139471	0
08010552	Taxanes	0	812354	0	0	139471	0
08010553	Topoisomerase I Inhibitors	0	812354	0	0	139471	0
08010554	Tretinoin	0	812354	0	0	139471	0
08010600	Drugs For Cytotoxic-Induced Side Effects	0	812354	0	0	139471	0
08015100	Chemotherapy-Induced Mucositis And Myelosuppression	0	812354	0	0	139471	0
08020300	Drugs Affecting The Immune Response - Rituximab And Alemtuzumab	0	812354	0	0	139471	0
08020400	Other Immunomodulating Drugs	0	812354	0	0	139471	0
08020401	Other Immunomodulating Drugs - Interferon Gamma	0	812354	0	0	139471	0
08020403	Other Immunomodulating Drugs - Interferon Beta	0	812354	0	0	139471	0
08020404	Other Immunomodulating Drugs - Mifamurtide	0	812354	0	0	139471	0
08020405	Lenalidomide And Thalidomide	0	812354	0	0	139471	0
08020500	Anti-Lymphocyte Monoclonal Antibodies	0	812354	0	0	139471	0
08030100	Oestrogens (In Malignant Disease)	0	812354	0	0	139471	0
08030200	Progestogens (In Malignant Disease)	0	812354	0	0	139471	0
08030403	Somatostatin Analogues	0	812354	0	0	139471	0
09010000	Anaemias And Some Other Blood Disorders	0	812354	0	0	139471	0
09010100	Iron-Deficiency Anaemias	0	812354	0	0	139471	0
09010400	Drugs Used In Platelet Disorders	0	812354	0	0	139471	0
09010401	Essential Thrombocythaemia	0	812354	0	0	139471	0
09010402	Idiopathic Thrombocytopenic Purpura	0	812354	0	0	139471	0
09010600	Drugs Used In Neutropenia	0	812354	0	0	139471	0
09050000	Minerals	0	812354	0	0	139471	0
09050102	Hypercalcaemia And Hypercalciuria	0	812354	0	0	139471	0
09060000	Vitamins	0	812354	0	0	139471	0
09070000	Bitters And Tonics	0	812354	0	0	139471	0
09080151	Carnitine Deficiency	0	812354	0	0	139471	0
09080152	Fabry's Disease	0	812354	0	0	139471	0
09080153	Gaucher's Disease	0	812354	0	0	139471	0
09080154	Mucopolysaccharidosis	0	812354	0	0	139471	0
09080155	Nephropathic Cystinosis	0	812354	0	0	139471	0
09080157	Tyrosinaemia Type 1	0	812354	0	0	139471	0
09080159	Homocystinuria	0	812354	0	0	139471	0
09080160	Other Metabolic Disorders	0	812354	0	0	139471	0
09080161	Acute Porphyrias	0	812354	0	0	139471	0
09100000	Trace Elements	0	812354	0	0	139471	0
10010000	Drugs Used In Rheumatic Diseases And Gout	0	812354	0	0	139471	0
10010301	Cytokine Modulators In Rheumatic Disease	0	812354	0	0	139471	0
10010452	Hyperuricaemia Associated With Cytotoxic Drugs	0	812354	0	0	139471	0
10020100	Drugs Which Enhance Neuromuscular Transmission	0	812354	0	0	139471	0
10020102	Acetylcholine-Release Enhancers	0	812354	0	0	139471	0
10030000	Drugs For The Treatment Of Soft-Tissue Disorders And Topical Pain Relief	0	812354	0	0	139471	0
10050000	Other Drugs For Disorders Of Musculoskeletal System	0	812354	0	0	139471	0
11000000	Eye	0	812354	0	0	139471	0
11010100	Antineovascularisation Agents	0	812354	0	0	139471	0
11030000	Anti-Infective Eye Preparations	0	812354	0	0	139471	0
11030200	Antifungals (In Eye Preperation)	0	812354	0	0	139471	0
11050200	Sympathomimetics	0	812354	0	0	139471	0
11060000	Treatment Of Glaucoma	0	812354	0	0	139471	0
11080252	Subfoveal Choroidal Neovascularisation	0	812354	0	0	139471	0
12010000	Drugs Acting On The Ear	0	812354	0	0	139471	0
12500000	Miscellaneous Nasal Preparations	0	812354	0	0	139471	0
12500100	Nasal Drops	0	812354	0	0	139471	0
13050102	Oral Retinoid For Eczema	0	812354	0	0	139471	0
13050203	Injection Preparations For Psoriasis	0	812354	0	0	139471	0
13050350	Cytokine Modulators For Eczema And Psoriasis	0	812354	0	0	139471	0
13100100	Antibacterial Preparations (For Skin Conditions)	0	812354	0	0	139471	0
13100550	Collodion	0	812354	0	0	139471	0
13500300	Skin Depigmentation	0	812354	0	0	139471	0
14041200	Vaccines And Antisera - Bacillus Calmette Guerin Vaccine	0	812354	0	0	139471	0
14050000	Immunoglobulins	0	812354	0	0	139471	0
14050203	Disease-Specific Immunoglobulins - Tetanus	0	812354	0	0	139471	0
15010403	Opioid Analgesics (In Anaesthesia)	0	812354	0	0	139471	0
18010000	Miscellaneous Specials	0	812354	0	0	139471	0
18020000	Other Therapeutic Products	0	812354	0	0	139471	0
54070000	Therapy Of Poisoning By Heavy Metals	0	812354	0	0	139471	0
57082900	-	0	812354	0	0	139471	0
64050000	Surgical Preparations	0	812354	0	0	139471	0
71210100	Inhalation Solution Sodium Chloride	0	812354	0	0	139471	0
71380300	Nasal Spray Hypertonic	0	812354	0	0	139471	0
71380600	Nasal Drops Glucose In Glycerol	0	812354	0	0	139471	0
71450100	Synovial Fluid	0	812354	0	0	139471	0
71520000	Vaginal Moisturiser	0	812354	0	0	139471	0
71580400	Preparations For Treatment Of Radiation Induced Dermatitis	0	812354	0	0	139471	0
71590200	Eye Drop Carmellose	0	812354	0	0	139471	0
71590400	Eye Drop Hypromellose	0	812354	0	0	139471	0
71590500	Eye Drop Hydroxypropyl Guar	0	812354	0	0	139471	0
71590600	Eye Drop Sodium Hyaluronate	0	812354	0	0	139471	0
71591000	Eye Gel - Carbomer	0	812354	0	0	139471	0
71770000	Bladder Instillation	0	812354	0	0	139471	0
72045100	Zinc Paste And Calamine Bandage	0	812354	0	0	139471	0
72090000	Gauze Dressings (Impregnated)	0	812354	0	0	139471	0
72170900	Zinc Oxide Adhesive Tape BP 1988	0	812354	0	0	139471	0
72212100	Hydrocolloid Dressing Silver Impregnated Sterile	0	812354	0	0	139471	0
72215600	Silver Paste	0	812354	0	0	139471	0
72215900	Soft Polymer Wound Contact Dressing With Polyurethane Foam Film Backing And Antimicrobial Agents	0	812354	0	0	139471	0
72216400	Topical Haemoglobin	0	812354	0	0	139471	0
72216500	Bioactive Soluble Beta-Glucan Gel	0	812354	0	0	139471	0

## Sheet: AllTrimesters
Medication category (BNF chapter and section)	Description	All Pregnancies			Pregnancies of women with active multimorbidity
		Numerator	Denominator	Estimated prescription percentage	Numerator	Denominator	Estimated prescription percentage
09010101	Oral Iron	234487	774247	30.2858	42985	132391	32.4682
01010201	Compound Alginate Preparations	147634	774247	19.0681	32709	132391	24.7064
05010103	Broad-Spectrum Penicillins	145381	774247	18.7771	34365	132391	25.9572
07020250	Preparations For Vaginal And Vulval Candidiasis	136260	774247	17.599	31101	132391	23.4918
04070100	Non-Opioid And Compound Analgesics	92042	774247	11.8879	26134	132391	19.74
13040000	Topical Corticosteroids	64795	774247	8.36878	18130	132391	13.6943
05010201	Cephalosporins	58009	774247	7.49231	13715	132391	10.3595
03010101	Selective Beta 2 Agonists	56809	774247	7.33732	24351	132391	18.3932
01060400	Osmotic Laxatives	54285	774247	7.01133	15031	132391	11.3535
04030300	Selective Serotonin Re-Uptake Inhibitors (SSRI)	38179	774247	4.93111	23046	132391	17.4075
12020101	Corticosteroids Used In Nasal Allergy	31533	774247	4.07273	10802	132391	8.15916
13020102	Emollient Skin Preparations	30543	774247	3.94487	8835	132391	6.67341
04060000	Products Used Against Nausea And Vertigo	29952	774247	3.86853	8687	132391	6.56162
03020000	Corticosteroids (For Respiratory Conditions)	26377	774247	3.40679	11681	132391	8.82311
01070200	Compound Haemorrhoid Products With Corticosteroids	23858	774247	3.08145	6011	132391	4.54034
06040103	Progestogen Products Doubling (In House Use)	23832	774247	3.07809	4547	132391	3.43452
05010102	Penicillinase-Resistant Penicillins	23089	774247	2.98212	5919	132391	4.47085
05010500	Macrolides	22375	774247	2.8899	6547	132391	4.9452
05011300	Urinary-Tract Infections	21808	774247	2.81667	5830	132391	4.40362
05010101	Benzylpenicillin And Phenoxymethylpenicillin	21366	774247	2.75958	4728	132391	3.57124
01030500	Proton Pump Inhibitors	20275	774247	2.61867	8140	132391	6.14845
04020101	First-Generation Antipsychotic Drugs	19902	774247	2.5705	5867	132391	4.43157
02090000	Antiplatelet Products	19876	774247	2.56714	6445	132391	4.86816
01030100	H2-Receptor Antagonists	18951	774247	2.44767	6049	132391	4.56904
03040102	Sedating Antihistamines	18924	774247	2.44418	5382	132391	4.06523
04065400	Products Used Against Nausea And Vertigo - Antihistamines	18809	774247	2.42933	5295	132391	3.99952
03040101	Non-Sedating Antihistamines	18390	774247	2.37521	6891	132391	5.20504
13020100	Emollients	17369	774247	2.24334	4699	132391	3.54934
10010100	Non-Steroidal Anti-Inflammatory Drugs	17129	774247	2.21234	5138	132391	3.88093
05010800	Sulphonamides And Trimethoprim	16909	774247	2.18393	4363	132391	3.29554
11040200	Other Anti-Inflammatory Eye Preparations (For The Eye)	15337	774247	1.98089	4571	132391	3.45265
06020100	Thyroid Hormones	15327	774247	1.9796	8496	132391	6.41735
01060100	Bulk-Forming Laxatives	14845	774247	1.91735	4265	132391	3.22152
04105100	Substance Dependence - Nicotine Dependence	14742	774247	1.90404	4048	132391	3.05761
11030100	Antibacterials (In Eye Preparation)	14723	774247	1.90159	3260	132391	2.4624
04065500	Products Used Against Nausea And Vertigo - Domperidone & Metoclopramide	14219	774247	1.83649	4250	132391	3.21019
01040200	Antimotility Products	13401	774247	1.73084	4833	132391	3.65055
01070000	Local Products For Anal Or Rectal Problems	13039	774247	1.68409	3092	132391	2.33551
14040800	Vaccines And Antisera - Diphtheria Vaccines	12568	774247	1.62325	2619	132391	1.97823
13100101	Antibacterial Preparations Only Used Topically	11764	774247	1.51941	3109	132391	2.34835
05011100	Metronidazole And Tinidazole	11240	774247	1.45173	2787	132391	2.10513
04010100	Hypnotics	10492	774247	1.35512	4463	132391	3.37108
01010101	Aluminium- And Magnesium- Containing Antacids	10279	774247	1.32761	2232	132391	1.68592
13020101	Emollient Bath Additives And Shower Preparations	9645	774247	1.24573	3333	132391	2.51754
04070200	Opioid Analgesics	9588	774247	1.23836	4431	132391	3.3469
01050200	Corticosteroids In Chronic Bowel Problems	9139	774247	1.18037	4534	132391	3.4247
02040000	Beta-Adrenoceptor Blockers	9022	774247	1.16526	4354	132391	3.28874
06010202	Biguanides (Metformin)	8741	774247	1.12897	3801	132391	2.87104
06040102	Progestogens And Progesterone Receptor Modulators	8363	774247	1.08015	2529	132391	1.91025
09060400	Vitamin D	7967	774247	1.029	2376	132391	1.79468
13040200	Mild Topical Corticosteroids	7651	774247	0.988186	1923	132391	1.45252
04030100	Tricyclic And Related Antidepressants	7486	774247	0.966875	4311	132391	3.25626
01060200	Stimulant Laxatives	7223	774247	0.932906	2542	132391	1.92007
12010151	Anti-Inflammatory Preparations	6859	774247	0.885893	1840	132391	1.38982
09010200	Drugs Used In Megaloblastic Anaemias	6833	774247	0.882535	2375	132391	1.79393
04010201	Benzodiazepines	6739	774247	0.870394	3733	132391	2.81968
13030000	Topical Local Anaesthetics And Antipruritics	6714	774247	0.867165	1697	132391	1.28181
14040200	Vaccines And Antisera - Influenza Vaccines	6641	774247	0.857737	1468	132391	1.10884
03010000	Bronchodilators	6572	774247	0.848825	2797	132391	2.11268
06010101	Short-Acting Insulins	6419	774247	0.829064	3583	132391	2.70638
13060102	Topical Antibacterials For Acne	6247	774247	0.806848	1522	132391	1.14962
06010102	Intermediate- And Long-Acting Insulins	6095	774247	0.787216	3412	132391	2.57721
10030250	Topical Nsaids And Counter Irritants	5777	774247	0.746144	1722	132391	1.30069
12030100	Drugs For Oral Ulceration And Inflammation	5666	774247	0.731808	1515	132391	1.14434
13020103	Antimicrobial Emollients	5604	774247	0.7238	1866	132391	1.40946
01020200	Other Antispasmodics	5411	774247	0.698873	2144	132391	1.61945
01070100	Soothing Haemorrhoid Products	5352	774247	0.691252	1329	132391	1.00384
04030400	Other Antidepressants	5329	774247	0.688282	4043	132391	3.05383
13100200	Antifungal Preparations (Topical	5108	774247	0.659738	1271	132391	0.960035
13100300	Antiviral Preparations (Topical	5034	774247	0.65018	1396	132391	1.05445
03090200	Demulcent And Expectorant Cough Preparations	5028	774247	0.649405	1122	132391	0.84749
09020102	Oral Sodium And Water	4855	774247	0.627061	1070	132391	0.808212
02080100	Parenteral Anticoagulants	4724	774247	0.610141	1818	132391	1.37321
09060700	Multivitamin And Multimineral Preparations	4708	774247	0.608075	1309	132391	0.988738
04020100	Antipsychotic Products	4456	774247	0.575527	1047	132391	0.790839
13100400	Parasiticidal Preparations (Topical)	4181	774247	0.540009	956	132391	0.722103
05010300	Tetracyclines	4106	774247	0.530322	1317	132391	0.994781
01010000	Indigestion And GORD (Gastro-Oesophageal Reflux Disease)	4074	774247	0.526189	1022	132391	0.771956
13090000	Shampoos And Other Preparations For Scalp And Hair Conditions	3818	774247	0.493124	1372	132391	1.03632
04070401	Acute Migraine	3813	774247	0.492478	1785	132391	1.34828
05030201	Herpes Simplex And Varicella-Zoster Infection	3752	774247	0.4846	994	132391	0.750806
05020100	Triazole Antifungals	3622	774247	0.467809	1136	132391	0.858064
04065600	Products Used Against Nausea And Vertigo - 5 HT3 Antagonists	3613	774247	0.466647	1233	132391	0.931332
12010300	Drugs Acting On The Ear - Removal Of Ear Wax	3529	774247	0.455798	864	132391	0.652612
03090100	Cough Suppressants	3341	774247	0.431516	795	132391	0.600494
71580200	Emollient Ointment	3229	774247	0.41705	1110	132391	0.838426
12020300	Nasal Preparations For Infection	3127	774247	0.403876	912	132391	0.688869
09020100	Oral Preparations For Fluid And Electrolyte Imbalance	2997	774247	0.387086	851	132391	0.642793
12010100	Drugs Acting On The Ear - Otitis Externa	2915	774247	0.376495	730	132391	0.551397
07020251	Preparations For Other Vaginal Infections	2913	774247	0.376237	750	132391	0.566504
15020000	Local Anaesthesia	2872	774247	0.370941	775	132391	0.585387
13060100	Topical Preparations For Acne	2776	774247	0.358542	737	132391	0.556684
09050101	Calcium Supplements	2724	774247	0.351826	852	132391	0.643548
02050200	Centrally Acting Antihypertensive Products	2714	774247	0.350534	1245	132391	0.940396
11080100	Tear Deficiency	2614	774247	0.337618	937	132391	0.707752
13070000	Preparations For Warts And Calluses	2543	774247	0.328448	536	132391	0.404861
13060101	Benzoyl Peroxide And Azelaic Acid For Acne	2344	774247	0.302746	580	132391	0.438096
04080100	Control Of Epilepsy	2333	774247	0.301325	1261	132391	0.952482
01050100	Aminosalicylates	2220	774247	0.28673	1147	132391	0.866373
13090100	Shampoos And Other Scalp Preparations	2207	774247	0.285051	850	132391	0.642038
13040100	Topical Corticosteroids With Antimicrobials	2156	774247	0.278464	620	132391	0.46831
11040100	Corticosteroids (In Eye Preparations)	1965	774247	0.253795	649	132391	0.490215
04020102	Second-Generation Antipsychotic Drugs	1959	774247	0.25302	1647	132391	1.24404
05050100	Products For Threadworms	1944	774247	0.251083	433	132391	0.327062
06010400	Treatment Of Hypoglycaemia	1884	774247	0.243333	1164	132391	0.879214
07020100	Preparations For Vaginal And Vulval Changes	1850	774247	0.238942	441	132391	0.333104
04020000	Products Used In Psychoses And Related Disorders	1812	774247	0.234034	984	132391	0.743253
13100102	Antibacterial Preparations Also Used Systemically (For Skin Conditions)	1710	774247	0.22086	537	132391	0.405617
09060300	Vitamin C	1603	774247	0.20704	338	132391	0.255304
06040101	Oestrogens And HRT	1582	774247	0.204328	552	132391	0.416947
13050200	Preparations For Psoriasis	1562	774247	0.201744	617	132391	0.466044
05011200	Quinolones	1538	774247	0.198645	486	132391	0.367094
12020250	Sympathomimetics (Nasal Decongestants)	1324	774247	0.171005	334	132391	0.252283
06040104	Selective Estrogen Receptor Modulators (Serms)	1314	774247	0.169713	502	132391	0.37918
02060200	Calcium-Channel Blockers	1303	774247	0.168293	726	132391	0.548376
71580100	Emollient Cream	1297	774247	0.167518	444	132391	0.33537
07020200	Vaginal And Vulval Infections	1256	774247	0.162222	282	132391	0.213005
03100000	Systemic Nasal Decongestants	1250	774247	0.161447	317	132391	0.239442
01020100	Antimuscarinics	1242	774247	0.160414	481	132391	0.363318
09060200	Vitamin B Group	1228	774247	0.158606	478	132391	0.361052
02110000	Antifibrinolytic Products And Haemostatics	1213	774247	0.156668	452	132391	0.341413
13040400	Potent Topical Corticosteroids	1165	774247	0.150469	368	132391	0.277965
12500200	Nasal Spray	1152	774247	0.14879	421	132391	0.317997
01020000	Antispasmodics And Products Affecting Motility	1116	774247	0.14414	507	132391	0.382957
04050100	Anti-Obesity Products Acting On The Gastro-Intestinal Tract	1094	774247	0.141299	501	132391	0.378425
03030200	Leukotriene Receptor Antagonists	1082	774247	0.139749	741	132391	0.559706
05030400	Influenza	1019	774247	0.131612	265	132391	0.200165
13020200	Barrier Preparations	1011	774247	0.130578	321	132391	0.242464
06020200	Antithyroid Products	982	774247	0.126833	426	132391	0.321774
07030100	Combined Hormonal Contraceptives	947	774247	0.122312	175	132391	0.132184
13130000	Topical Circulatory Preparations	937	774247	0.121021	202	132391	0.152578
12020151	Cromoglicate In Nasal Allergy	919	774247	0.118696	250	132391	0.188835
01050300	Products Affecting The Immune Response In Chronic Bowel Problems	893	774247	0.115338	543	132391	0.410149
04070402	Prophylaxis Of Migraine	884	774247	0.114175	527	132391	0.398063
09060600	Vitamin K	884	774247	0.114175	258	132391	0.194877
12030200	Oropharyngeal Anti-Infective Drugs	865	774247	0.111721	275	132391	0.207718
02050501	Angiotensin-Converting Enzyme Inhibitors (ACE Inhibitors)	855	774247	0.11043	597	132391	0.450937
04070300	Neuropathic Pain	812	774247	0.104876	569	132391	0.429788
12020200	Topical Nasal Decongestants	798	774247	0.103068	223	132391	0.16844
02030203	Ventricular Arrhythmias	786	774247	0.101518	156	132391	0.117833
01010103	Antacid Preparations Containing Simeticone Or Local Anaesthetics	780	774247	0.100743	147	132391	0.111035
05020000	Antifungals	779	774247	0.100614	207	132391	0.156355
07030201	Oral Progestogen-Only Contraceptives	733	774247	0.0946726	164	132391	0.123875
01090100	Products Affecting Bile Composition And Flow	656	774247	0.0847275	179	132391	0.135206
14040500	Vaccines And Antisera - Hepatitis A Vaccine	644	774247	0.0831776	116	132391	0.0876193
06030200	Glucocorticoid Therapy	639	774247	0.0825318	299	132391	0.225846
04030000	Antidepressants	628	774247	0.0811111	492	132391	0.371626
02020100	Thiazides And Related Diuretics	597	774247	0.0771072	335	132391	0.253038
04020300	Products Used For Mania And Hypomania	592	774247	0.0764614	362	132391	0.273432
12020301	Nasal Staphylococci	579	774247	0.0747823	171	132391	0.129163
06010151	Biphasic Insulins	565	774247	0.0729741	258	132391	0.194877
07040250	Urinary Incontinence	550	774247	0.0710368	294	132391	0.222069
02120400	Statins	543	774247	0.0701327	400	132391	0.302135
13050000	Preparations For Eczema And Psoriasis	531	774247	0.0685828	250	132391	0.188835
01020300	Motility Stimulants	527	774247	0.0680661	119	132391	0.0898853
10030100	Enzymes (In Relief Of Soft-Tissue Inflammation)	525	774247	0.0678078	155	132391	0.117077
01060300	Faecal Softeners	513	774247	0.0662579	238	132391	0.179771
13060103	Topical Retinoids And Related Preparations For Acne	496	774247	0.0640622	133	132391	0.10046
14040000	Immunological Products And Vaccines - Vaccines And Antisera	493	774247	0.0636748	99	132391	0.0747785
01010100	Antacids And Simeticone	472	774247	0.0609625	126	132391	0.0951726
13050202	Topical Preparations For Psoriasis	469	774247	0.060575	209	132391	0.157866
14041100	Vaccines And Antisera - Typhoid Vaccine	467	774247	0.0603167	88	132391	0.0664698
04066000	Other Products For Meniere Disease	453	774247	0.0585085	159	132391	0.120099
12020150	Antihistamines In Nasal Allergy	418	774247	0.0539879	123	132391	0.0929066
02020200	Loop Diuretics	415	774247	0.0536005	183	132391	0.138227
10010300	Drugs That Suppress The Rheumatic Disease Process	396	774247	0.0511465	247	132391	0.186569
10030251	Rubefacients And Other Topical Antirheumatics - Capsaicin	393	774247	0.050759	165	132391	0.124631
12030300	Lozenges	388	774247	0.0501132	105	132391	0.0793105
05040100	Antimalarials	385	774247	0.0497257	66	132391	0.0498523
13060104	Other Topical Preparations For Acne	373	774247	0.0481758	84	132391	0.0634484
03010200	Antimuscarinic Bronchodilators	364	774247	0.0470134	252	132391	0.190345
03080000	Aromatic Inhalations	353	774247	0.0455927	78	132391	0.0589164
05020500	Other Antifungals	342	774247	0.044172	77	132391	0.0581611
01010102	Aluminium-Magnesium Complexes	336	774247	0.043397	78	132391	0.0589164
14040600	Vaccines And Antisera - Hepatitis A Vaccine With Typhoid Vaccine	334	774247	0.0431387	55	132391	0.0415436
13040300	Moderate Topical Corticosteroids	327	774247	0.0422346	108	132391	0.0815765
04090100	Dopaminergic Drugs Used In Parkinson's Disease/Dystonias	322	774247	0.0415888	155	132391	0.117077
01070400	Anal Fissure Management	306	774247	0.0395223	98	132391	0.0740232
05010105	Mecillinams	303	774247	0.0391348	93	132391	0.0702465
07030202	Parenteral Progestogen-Only Contraceptives	285	774247	0.03681	56	132391	0.0422989
06070100	Bromocriptine And Other Dopaminergic Drugs	283	774247	0.0365516	139	132391	0.104992
04080200	Products Used In Status Epilepticus	259	774247	0.0334519	103	132391	0.0777998
03010300	Theophylline	258	774247	0.0333227	186	132391	0.140493
12020100	Drugs Used In Nasal Allergy	250	774247	0.0322894	58	132391	0.0438096
12010152	Anti-Infective Preparations	239	774247	0.0308687	71	132391	0.053629
13050300	Drugs Affecting The Immune Response For Eczema And Psoriasis	239	774247	0.0308687	124	132391	0.093662
13020000	Emollient And Barrier Preparations	236	774247	0.0304812	69	132391	0.0521183
02050502	Angiotensin-II Receptor Antagonists	233	774247	0.0300938	159	132391	0.120099
10020202	Other Muscle Relaxants	233	774247	0.0300938	91	132391	0.0687358
07040350	Alkalinisation Of Urine	232	774247	0.0299646	63	132391	0.0475863
13500200	Emollient Cream	218	774247	0.0281564	77	132391	0.0581611
02080200	Oral Anticoagulants	217	774247	0.0280272	130	132391	0.098194
05010600	Clindamycin	215	774247	0.0277689	77	132391	0.0581611
71860000	Emollient And Barrier Preparations	213	774247	0.0275106	70	132391	0.0528737
07030450	Intrauterine Contraceptive Devices	212	774247	0.0273814	43	132391	0.0324796
71560000	Oral Film Forming Agent	211	774247	0.0272523	66	132391	0.0498523
04010200	Anxiolytics	201	774247	0.0259607	138	132391	0.104237
05020300	Polyene Antifungals	197	774247	0.0254441	67	132391	0.0506077
03010400	Compound Bronchodilator Products	187	774247	0.0241525	134	132391	0.101215
06010201	Sulphonylureas	186	774247	0.0240233	119	132391	0.0898853
13000000	Skin	184	774247	0.023765	48	132391	0.0362562
13070100	Anogenital Warts	182	774247	0.0235067	55	132391	0.0415436
10010202	Local Corticosteroid Injections	179	774247	0.0231192	75	132391	0.0566504
05040101	Treatment Of Malaria	173	774247	0.0223443	94	132391	0.0710018
13500000	Miscellaneous Skin Preparations	173	774247	0.0223443	60	132391	0.0453203
01020400	Compounds Preparations	171	774247	0.022086	44	132391	0.0332349
10020200	Skeletal Muscle Relaxants	159	774247	0.0205361	117	132391	0.0883746
01010200	Compound Alginates And Proprietary Indigestion Preparations	158	774247	0.0204069	53	132391	0.0400329
09060750	-	155	774247	0.0200195	46	132391	0.0347456
12020251	Antimuscarinic (Nasal Decongestants)	155	774247	0.0200195	51	132391	0.0385223
04040000	CNS Stimulants And Products Used For Attention Deficit Hyperactivity Disorder (ADHD)	151	774247	0.0195028	89	132391	0.0672251
06010500	Treatment Of Diabetic Nephropathy And Neuropathy	147	774247	0.0189862	54	132391	0.0407883
07020000	Treatment Of Vaginal And Vulval Conditions	137	774247	0.0176946	48	132391	0.0362562
50030000	Extemporaneous Item	136	774247	0.0175655	31	132391	0.0234155
13090200	Hirsutism	134	774247	0.0173071	72	132391	0.0543844
08020200	Corticosteroids And Other Immunosuppressants	128	774247	0.0165322	96	132391	0.0725125
02060100	Nitrates	121	774247	0.0156281	49	132391	0.0370116
03070000	Mucolytics	121	774247	0.0156281	70	132391	0.0528737
11030300	Antivirals (In Eye Preparations)	116	774247	0.0149823	31	132391	0.0234155
71520100	Vaginal Moisturiser	116	774247	0.0149823	43	132391	0.0324796
06050200	Posterior Pituitary Hormones And Antagonists	114	774247	0.014724	57	132391	0.0430543
13040500	Very Potent Topical Corticosteroids	114	774247	0.014724	30	132391	0.0226602
01090200	Bile Acid Sequestrants	112	774247	0.0144657	66	132391	0.0498523
04105000	Substance Dependence - Alcohol Dependence	108	774247	0.013949	95	132391	0.0717571
13110700	Preparations For The Promotion Of Wound Healing	108	774247	0.013949	33	132391	0.0249262
09020101	Oral Potassium	107	774247	0.0138199	46	132391	0.0347456
07030550	Hormonal Methods	105	774247	0.0135616	29	132391	0.0219048
07030152	Combined Hormonal Contraceptives - Standard Strength (Oral)	104	774247	0.0134324	14	132391	0.0105747
06060200	Bisphosphonates And Other Drugs Affecting Bone Metabolism	101	774247	0.0130449	78	132391	0.0589164
11065000	Beta-Blockers (In Glaucoma)	98	774247	0.0126575	49	132391	0.0370116
02050400	Alpha-Adrenoceptor Blockers	95	774247	0.01227	64	132391	0.0483417
01040100	Adsorbents And Bulk-Forming Products	94	774247	0.0121408	23	132391	0.0173728
06070200	Drugs Affecting Gonadotrophins	92	774247	0.0118825	33	132391	0.0249262
04090200	Antimuscarinic Drugs Used In Parkinsonism/Dystonias	88	774247	0.0113659	70	132391	0.0528737
06030100	Replacement Corticosteroids For Endocrine Conditions	88	774247	0.0113659	43	132391	0.0324796
72214500	Silicone Topical Gel	87	774247	0.0112367	23	132391	0.0173728
71580300	Emollient Preparation Containing Urea	83	774247	0.0107201	38	132391	0.0287029
09040153	Nutritional Supplements For Metabolic Disease	81	774247	0.0104618	23	132391	0.0173728
11065100	Prostaglandin Analogues (In Glaucoma)	80	774247	0.0103326	31	132391	0.0234155
14040400	Vaccines And Antisera - Hepatitis B Vaccine	79	774247	0.0102035	24	132391	0.0181281
06070250	Gonadorelin Analogues	78	774247	0.0100743	28	132391	0.0211495
01090401	Pancreatin	77	774247	0.00994515	60	132391	0.0453203
05010900	Antituberculosis Drugs	76	774247	0.00981599	15	132391	0.0113301
11050100	Antimuscarinics	75	774247	0.00968683	28	132391	0.0211495
02030201	Supraventricular & Ventricular Arrhythmias	69	774247	0.00891188	30	132391	0.0226602
14040700	Vaccines And Antisera - Pneumococcal Vaccine	66	774247	0.00852441	36	132391	0.0271922
08030402	Prostate Cancer	65	774247	0.00839525	33	132391	0.0249262
07030150	Combined Hormonal Contraceptives - Low Strength (Oral)	63	774247	0.00813694	8	132391	0.00604271
01010104	Simeticone Alone	62	774247	0.00800778	20	132391	0.0151068
07010300	Myometrial Relaxants	62	774247	0.00800778	23	132391	0.0173728
72045000	Zinc Paste Bandage	59	774247	0.00762031	27	132391	0.0203941
14050204	Disease-Specific Immunoglobulins - Varicella Zoster	58	774247	0.00749115	11	132391	0.00830872
14050300	Anti-D (RHO) Immunoglobulin	58	774247	0.00749115	11	132391	0.00830872
02030200	Products For Arrhythmias	57	774247	0.00736199	18	132391	0.0135961
01010202	Indigestion Preparations	53	774247	0.00684536	14	132391	0.0105747
02020300	Potassium-Sparing Diuretics And Aldosterone Antagonists	53	774247	0.00684536	34	132391	0.0256815
02020700	Carbonic Anhydrase Inhibitors	51	774247	0.00658705	34	132391	0.0256815
04065900	Products Used Against Nausea And Vertigo - Hyoscine	50	774247	0.00645789	17	132391	0.0128408
09060500	Vitamin E	49	774247	0.00632873	21	132391	0.0158621
02120600	Omega-3 Fatty Acid Compounds	45	774247	0.0058121	16	132391	0.0120854
14040100	Vaccines And Antisera - Human Papilloma Virus	45	774247	0.0058121	2	132391	0.00151068
71590900	Artificial Eye Lubricant	45	774247	0.0058121	23	132391	0.0173728
06060000	Products Affecting Bone Metabolism	44	774247	0.00568294	16	132391	0.0120854
13050100	Preparations For Eczema	43	774247	0.00555378	13	132391	0.0098194
14040300	Vaccines And Antisera - Meningococcal Vaccines	43	774247	0.00555378	5	132391	0.00377669
01030300	Chelates And Complexes	42	774247	0.00542463	25	132391	0.0188835
06050152	Anterior Pituitary Hormones - Gonadotrophins	42	774247	0.00542463	8	132391	0.00604271
01060800	Other Products Used In Constipation	41	774247	0.00529547	26	132391	0.0196388
11065300	Carbonic Anhydrase Inhibitors And Systemic Drugs (In Glaucoma)	41	774247	0.00529547	25	132391	0.0188835
13080150	Treatment Of Photodamage	41	774247	0.00529547	5	132391	0.00377669
06010207	Thiazolidinedione (Glitazones)	40	774247	0.00516631	30	132391	0.0226602
01060500	Bowel Cleansing Solutions	38	774247	0.00490799	18	132391	0.0135961
09060100	Vitamin A	37	774247	0.00477884	17	132391	0.0128408
02020400	Potassium-Sparing Diuretics With Other Diuretics	36	774247	0.00464968	18	132391	0.0135961
06010204	Dipeptidyl Peptidase 4 Inhibitors (DPP 4 Inhibitors	36	774247	0.00464968	27	132391	0.0203941
10010451	Long-Term Control Of Gout	36	774247	0.00464968	23	132391	0.0173728
10010500	Other Drugs For Rheumatic Diseases	36	774247	0.00464968	16	132391	0.0120854
02100200	Fibrinolytic Products	34	774247	0.00439136	17	132391	0.0128408
06050100	Hypothalamic And Anterior Pituitary Hormones And Anti-Oestrogens	34	774247	0.00439136	11	132391	0.00830872
07030300	Spermicidal Contraceptives	34	774247	0.00439136	11	132391	0.00830872
04105200	Substance Dependence - Opioid Dependence	31	774247	0.00400389	24	132391	0.0181281
02080201	Novel Oral Anticoagulants (Noacs)	30	774247	0.00387473	23	132391	0.0173728
03030100	Cromoglicates And Similar	30	774247	0.00387473	15	132391	0.0113301
03095000	Miscellaneous Cough & Cold Preparations	30	774247	0.00387473	9	132391	0.00679805
09050300	Fluoride	30	774247	0.00387473	21	132391	0.0158621
02010100	Cardiac Glycosides	29	774247	0.00374557	14	132391	0.0105747
06010206	Glucagon-Like Peptide-1 Receptor Agonists ( GLP-1 Receptor Agonists	28	774247	0.00361642	25	132391	0.0188835
06050153	Human Menopausal Gonadotrophins	28	774247	0.00361642	7	132391	0.00528737
72045200	Zinc Paste And Ichthammol Bandage	28	774247	0.00361642	11	132391	0.00830872
01030800	Helicobacter Pylori Eradication	27	774247	0.00348726	11	132391	0.00830872
09020103	Oral Bicarbonate	27	774247	0.00348726	21	132391	0.0158621
09050400	Zinc	27	774247	0.00348726	15	132391	0.0113301
15025000	Other Local Anaesthetics	25	774247	0.00322894	6	132391	0.00453203
04080102	Phenobarbital And Primidone	24	774247	0.00309979	8	132391	0.00604271
03040103	Antihistamines Used For Nausea And Vomiting	23	774247	0.00297063	4	132391	0.00302135
09010102	Parenteral Iron	23	774247	0.00297063	8	132391	0.00604271
07040200	Drugs For Urinary Frequency	22	774247	0.00284147	11	132391	0.00830872
05010701	Polymyxins	21	774247	0.00271231	15	132391	0.0113301
07020150	Oestrogens	21	774247	0.00271231	8	132391	0.00604271
02120300	Fibrates	20	774247	0.00258315	14	132391	0.0105747
13500100	Emollient Ointment	20	774247	0.00258315	13	132391	0.0098194
71140100	Dry Mouth Products	20	774247	0.00258315	10	132391	0.00755338
06010205	SGLT2 Inhibitors (Gliflozins)	19	774247	0.002454	16	132391	0.0120854
07040300	Drugs Used In Urological Pain	19	774247	0.002454	4	132391	0.00302135
12500300	Nasal Ointment	19	774247	0.002454	8	132391	0.00604271
07040251	Nocturnal Enuresis	17	774247	0.00219568	6	132391	0.00453203
71590700	Eye Drop Sodium Hyaluronate And Dexpanthenol Preservative Free	17	774247	0.00219568	8	132391	0.00604271
02060300	Other Anti-Angina Products	16	774247	0.00206652	11	132391	0.00830872
03040300	Allergic Emergencies	16	774247	0.00206652	5	132391	0.00377669
02060400	Peripheral Vasodilators And Related Products	15	774247	0.00193737	7	132391	0.00528737
10010450	Acute Attacks Of Gout	15	774247	0.00193737	5	132391	0.00377669
09050103	Magnesium	14	774247	0.00180821	5	132391	0.00377669
11065200	Sympathomimetics (In Glaucoma)	14	774247	0.00180821	6	132391	0.00453203
02120200	Ezetimibe	13	774247	0.00167905	6	132391	0.00453203
04030201	Reversible Monoamine-Oxidase Inhibitors	13	774247	0.00167905	13	132391	0.0098194
05010700	Other Antibacterials	13	774247	0.00167905	7	132391	0.00528737
11065400	Miotics	13	774247	0.00167905	5	132391	0.00377669
71110100	Intrauterine Contraceptive Device	13	774247	0.00167905	3	132391	0.00226602
08030401	Breast Cancer	12	774247	0.00154989	7	132391	0.00528737
05010400	Aminoglycosides	11	774247	0.00142074	5	132391	0.00377669
09050201	Phosphate Supplements	11	774247	0.00142074	1	132391	0.000755338
11040000	Corticosteroids And Other Anti-Inflammatory Preparations (For The Eye)	11	774247	0.00142074	2	132391	0.00151068
01030400	Prostaglandin Analogues	10	774247	0.00129158	3	132391	0.00226602
02050100	Vasodilator Antihypertensive Products	10	774247	0.00129158	5	132391	0.00377669
04020200	Antipsychotic Depot Injections	10	774247	0.00129158	9	132391	0.00679805
05011000	Antileprotic Drugs	10	774247	0.00129158	6	132391	0.00453203
05030150	Nucleoside Reverse Transcriptase Inhibitors	10	774247	0.00129158	2	132391	0.00151068
08020100	Antiproliferative Immunosuppressants	10	774247	0.00129158	9	132391	0.00679805
12010150	Astringent Preparations	10	774247	0.00129158	2	132391	0.00151068
06050101	Anterior Pituitary Hormones - Growth Hormone	9	774247	0.00116242	5	132391	0.00377669
09080150	Wilson's Disease	9	774247	0.00116242	2	132391	0.00151068
13110800	Soap Substitute	9	774247	0.00116242	5	132391	0.00377669
01050400	Food Allergy	8	774247	0.00103326	7	132391	0.00528737
02050504	Angiotensin-II Receptor Antagonists With Diuretic	8	774247	0.00103326	7	132391	0.00528737
09010300	Drugs Used In Hypoplastic	8	774247	0.00103326	1	132391	0.000755338
10010302	Drugs Affecting The Immune Response In Rheumatic Disease	8	774247	0.00103326	7	132391	0.00528737
11070000	Local Anaesthetics (For The Eye)	8	774247	0.00103326	2	132391	0.00151068
13060300	Topical Preparations For Rosacea	8	774247	0.00103326	5	132391	0.00377669
02060401	Other Preparations Used In Peripheral Vascular Disease	7	774247	0.000904104	3	132391	0.00226602
03010102	Other Adrenoceptor Agonists	7	774247	0.000904104	4	132391	0.00302135
06040200	Male Sex Hormones And Antagonists	7	774247	0.000904104	2	132391	0.00151068
09050202	Phosphate-Binding Agents	7	774247	0.000904104	5	132391	0.00377669
12010200	Drugs Acting On The Ear - Otitis Media	7	774247	0.000904104	3	132391	0.00226602
02070000	Sympathomimetics	6	774247	0.000774946	3	132391	0.00226602
06070000	Other Endocrine Drugs	6	774247	0.000774946	1	132391	0.000755338
08010000	Cytotoxic Drugs	6	774247	0.000774946	2	132391	0.00151068
11050000	Mydriatics And Cycloplegics	6	774247	0.000774946	4	132391	0.00302135
14041000	Varicella-Zoster Vaccines	6	774247	0.000774946	2	132391	0.00151068
72213700	Silver Impregnated Polyurethane Foam Film Dressing Without Adhesive Border	6	774247	0.000774946	2	132391	0.00151068
72214100	Soft Polymer Wound Contact Dressing Impregnated With Silver	6	774247	0.000774946	2	132391	0.00151068
02120100	Bile Acid Sequestrants - Lipid-Regulating Products	5	774247	0.000645789	2	132391	0.00151068
06010208	Meglitinides (Glinides)	5	774247	0.000645789	4	132391	0.00302135
06010209	Gliptins Plus Metformin	5	774247	0.000645789	5	132391	0.00377669
10030200	Rubefacients	5	774247	0.000645789	1	132391	0.000755338
72213400	Silver Coated Barrier Sterile Dressing	5	774247	0.000645789	4	132391	0.00302135
72213600	Silver Impregnated Polyurethane Foam Film Dressing With Adhesive Border	5	774247	0.000645789	1	132391	0.000755338
01030600	Other Ulcer Healing Drugs	4	774247	0.000516631	2	132391	0.00151068
04090300	Drugs For Essential Tremor	4	774247	0.000516631	3	132391	0.00226602
06010203	Other Antidiabetic Products	4	774247	0.000516631	3	132391	0.00226602
07040500	Drugs For Erectile Dysfunction	4	774247	0.000516631	2	132391	0.00151068
13050101	Topical Preparations For Eczema	4	774247	0.000516631	0	132391	0
14050100	Normal Immunoglobulin	4	774247	0.000516631	2	132391	0.00151068
54010000	Therapy Of Acute Cyanide Poisoning	4	774247	0.000516631	3	132391	0.00226602
04090400	Other Dopaminergic Drugs	3	774247	0.000387473	2	132391	0.00151068
08020402	Other Immunomodulating Drugs - Inteferon Alfa	3	774247	0.000387473	2	132391	0.00151068
09010000	Anaemias And Some Other Blood Disorders	3	774247	0.000387473	0	132391	0
09010350	Erythropoietins	3	774247	0.000387473	3	132391	0.00226602
10010303	Gold Salts	3	774247	0.000387473	2	132391	0.00151068
13090300	Androgenetic Alopecia	3	774247	0.000387473	0	132391	0
72170800	Zinc Oxide Adhesive Tape	3	774247	0.000387473	0	132391	0
01060000	Laxatives	2	774247	0.000258316	1	132391	0.000755338
04030200	Monoamine-Oxidase Inhibitors (MAOI)	2	774247	0.000258316	1	132391	0.000755338
04050200	Centrally Acting Apetite Suppressants	2	774247	0.000258316	1	132391	0.000755338
04110000	Products For Dementia	2	774247	0.000258316	2	132391	0.00151068
05010202	Carbapenems	2	774247	0.000258316	2	132391	0.00151068
05040400	Antigiardial Drugs	2	774247	0.000258316	0	132391	0
06010213	Glitazones Plus Metformin	2	774247	0.000258316	2	132391	0.00151068
07040150	Alpha-Blockers (In Urinary Retention)	2	774247	0.000258316	0	132391	0
08030400	Hormone Antagonists (In Malignant Disease)	2	774247	0.000258316	1	132391	0.000755338
09050500	Selenium	2	774247	0.000258316	1	132391	0.000755338
09080158	Urea Cycle Disorders	2	774247	0.000258316	0	132391	0
10030252	Rubefacients And Other Topical Antirheumatics - Poultices	2	774247	0.000258316	1	132391	0.000755338
11080000	Miscellaneous Ophthalmic Preparations	2	774247	0.000258316	1	132391	0.000755338
13100100	Antibacterial Preparations (For Skin Conditions)	2	774247	0.000258316	0	132391	0
71590800	Eye Drop Sodium Hyaluronate Preservative Free	2	774247	0.000258316	1	132391	0.000755338
72215400	Antimicrobial Dressings	2	774247	0.000258316	0	132391	0
01070300	Rectal Sclerosants	1	774247	0.000129158	0	132391	0
02020800	Diuretics With Potassium	1	774247	0.000129158	0	132391	0
04080400	Other Antiepileptic Drugs	1	774247	0.000129158	1	132391	0.000755338
04090000	Products Used For Parkinsonism And Related Disorders	1	774247	0.000129158	1	132391	0.000755338
05020400	Echinocandin Antifungals	1	774247	0.000129158	1	132391	0.000755338
05030100	HIV Infection	1	774247	0.000129158	0	132391	0
05030151	Protease Inhibitors	1	774247	0.000129158	0	132391	0
05050000	Anthelmintics	1	774247	0.000129158	0	132391	0
07040501	Phosphodiesterase Type-5 Inhibitors	1	774247	0.000129158	1	132391	0.000755338
08010100	Alkylating Drugs	1	774247	0.000129158	0	132391	0
08010500	Other Antineoplastic Drugs	1	774247	0.000129158	0	132391	0
08020400	Other Immunomodulating Drugs	1	774247	0.000129158	1	132391	0.000755338
09010100	Iron-Deficiency Anaemias	1	774247	0.000129158	0	132391	0
09080100	Drugs Used In Metabolic Disorders	1	774247	0.000129158	1	132391	0.000755338
12030551	Systemic Treatment Of In Dry Mouth	1	774247	0.000129158	1	132391	0.000755338
13050201	Oral Retinoids For Psoriasis	1	774247	0.000129158	1	132391	0.000755338
13060203	Oral Retinoids For Acne	1	774247	0.000129158	1	132391	0.000755338
14050200	Disease-Specific Immunoglobulin	1	774247	0.000129158	0	132391	0
72213901	Soft Polymer Wound Contact Dressing With Polyurethane Foam Film Backing With Antimicrobial Agents	1	774247	0.000129158	0	132391	0
00802400	-	0	774247	0	0	132391	0
01010105	Sodium Citrate	0	774247	0	0	132391	0
01030000	Antisecretion And Mucosal Protectant Products	0	774247	0	0	132391	0
01030200	Selective Antimuscarinics	0	774247	0	0	132391	0
01040000	Acute Diarrhoea	0	774247	0	0	132391	0
01040300	Enkephalinase Inhibitors	0	774247	0	0	132391	0
01050000	Chronic Bowel Problem Products	0	774247	0	0	132391	0
01050301	Cytokine Modulators For Chronic Bowel Problems	0	774247	0	0	132391	0
01055000	Inflammatory Bowel Disease	0	774247	0	0	132391	0
01060600	Peripheral Opioid-Receptor Antagonists	0	774247	0	0	132391	0
01090150	Other Preparations For Biliary Disorders	0	774247	0	0	132391	0
01100000	Other Anti-Diarrhoeal Products (Non-Acute)	0	774247	0	0	132391	0
01500000	Gastro-Intestinal Lipase Inhibitor Products	0	774247	0	0	132391	0
02020600	Mercurial Diuretics	0	774247	0	0	132391	0
02025000	Other Diuretics	0	774247	0	0	132391	0
02040100	Beta-Blockers With Diuretics	0	774247	0	0	132391	0
02050000	Hypertension Or Heart Failure Products	0	774247	0	0	132391	0
02050300	Adrenergic Neurone Blockers	0	774247	0	0	132391	0
02050503	Renin Inhibitors	0	774247	0	0	132391	0
02065000	Other Products Used For Peripheral Vascular Disease	0	774247	0	0	132391	0
02070100	Inotropic Sympathomimetics	0	774247	0	0	132391	0
02070200	Vasoconstrictor Sympathomimetics	0	774247	0	0	132391	0
02080000	Anticoagulants And Protamine	0	774247	0	0	132391	0
02110100	Blood Related Products	0	774247	0	0	132391	0
02120500	Nicotinic Acid Group	0	774247	0	0	132391	0
02120700	Other Lipid-Regulating Products	0	774247	0	0	132391	0
03030300	Phosphodiesterase Type 4 (PDE4) Inhibitors	0	774247	0	0	132391	0
03040000	Antihistamines	0	774247	0	0	132391	0
03040200	Allergen Immunotherapy	0	774247	0	0	132391	0
03120000	Other Respiratory System Products	0	774247	0	0	132391	0
03130000	Antifibrotics	0	774247	0	0	132391	0
04010000	Hypnotics And Anxiolytics	0	774247	0	0	132391	0
04010300	Barbiturates	0	774247	0	0	132391	0
04065300	Products Used Against Nausea And Vertigo - Cytotoxic Chemotherapy	0	774247	0	0	132391	0
04065700	Products Used Against Nausea And Vertigo - Neurokinin Receptor Antagonist	0	774247	0	0	132391	0
04070000	Analgesics	0	774247	0	0	132391	0
04070500	Other Non Opioid Analgesics	0	774247	0	0	132391	0
04080101	Carbonic Anhydrase Inhibitors In Epilepsy	0	774247	0	0	132391	0
04090101	Catechol-O-Methyltransferase Inhibitors	0	774247	0	0	132391	0
04090102	Monoamine-Oxidase-B Inhibitors	0	774247	0	0	132391	0
04130000	Other Nervous System Products	0	774247	0	0	132391	0
05010104	Antipseudomonal Penicillins	0	774247	0	0	132391	0
05010203	Other Beta-Lactam Antibiotics	0	774247	0	0	132391	0
05020200	Imidazole Antifungals	0	774247	0	0	132391	0
05030000	Antivirals	0	774247	0	0	132391	0
05030152	Non-Nucleoside Reverse Transcriptase Inhibitors	0	774247	0	0	132391	0
05030153	Other Antiretrovirals	0	774247	0	0	132391	0
05030202	Cytomegalovirus Infection	0	774247	0	0	132391	0
05030300	Viral Hepatitis	0	774247	0	0	132391	0
05030301	Chronic Hepatitis B	0	774247	0	0	132391	0
05030302	Chronic Hepatitis C	0	774247	0	0	132391	0
05030500	Respiratory Syncytial Virus	0	774247	0	0	132391	0
05040000	Antiprotozoals	0	774247	0	0	132391	0
05040200	Amoebicides	0	774247	0	0	132391	0
05040300	Trichomonacides	0	774247	0	0	132391	0
05040500	Leishmaniacides	0	774247	0	0	132391	0
05040800	Drugs For Pneumocystis Pneumonia	0	774247	0	0	132391	0
05050200	Ascaricides	0	774247	0	0	132391	0
05050300	Products For Tapeworm Infections	0	774247	0	0	132391	0
05050400	Products For Hookworms	0	774247	0	0	132391	0
05050500	Schistosomicides	0	774247	0	0	132391	0
05050600	Filaricides	0	774247	0	0	132391	0
05050700	Products For Cutaneous Larva Migrans	0	774247	0	0	132391	0
06010100	Insulins	0	774247	0	0	132391	0
06010210	Gliflozins Plus Metformin	0	774247	0	0	132391	0
06010211	Gliflozins Plus Gliptins	0	774247	0	0	132391	0
06020000	Thyroid And Antithyroid Products	0	774247	0	0	132391	0
06040000	Sex Hormones	0	774247	0	0	132391	0
06040201	Anti-Androgens	0	774247	0	0	132391	0
06040300	Anabolic Steroids	0	774247	0	0	132391	0
06050155	Growth Hormone Receptor Antagonists	0	774247	0	0	132391	0
06050201	Posterior Pituitary Hormones	0	774247	0	0	132391	0
06060100	Calcitonin And Parathyroid Hormone	0	774247	0	0	132391	0
06070300	Trilostane	0	774247	0	0	132391	0
06070400	Somatomedins	0	774247	0	0	132391	0
06070500	Metyrapone	0	774247	0	0	132391	0
07010200	Mifepristone	0	774247	0	0	132391	0
07030101	Combined Hormonal Contraceptives - Standard Strength (Transdermal)	0	774247	0	0	132391	0
07030500	Emergency Contraception	0	774247	0	0	132391	0
07040000	Drugs For Genito-Urinary Disorders	0	774247	0	0	132391	0
07040151	Parasympathomimetics (In Urinary Retention)	0	774247	0	0	132391	0
07040351	Other Preparation For Urinary Disorder	0	774247	0	0	132391	0
07040600	Drugs For Premature Ejaculation	0	774247	0	0	132391	0
08010200	Anthracyclines And Other Cytotoxic Antibiotics	0	774247	0	0	132391	0
08010300	Antimetabolites	0	774247	0	0	132391	0
08010400	Vinca Alkaloids And Etoposide	0	774247	0	0	132391	0
08010550	Platinum Compounds	0	774247	0	0	132391	0
08010551	Protein Kinase Inhibitors	0	774247	0	0	132391	0
08010552	Taxanes	0	774247	0	0	132391	0
08010553	Topoisomerase I Inhibitors	0	774247	0	0	132391	0
08010554	Tretinoin	0	774247	0	0	132391	0
08010600	Drugs For Cytotoxic-Induced Side Effects	0	774247	0	0	132391	0
08015100	Chemotherapy-Induced Mucositis And Myelosuppression	0	774247	0	0	132391	0
08020300	Drugs Affecting The Immune Response - Rituximab And Alemtuzumab	0	774247	0	0	132391	0
08020401	Other Immunomodulating Drugs - Interferon Gamma	0	774247	0	0	132391	0
08020403	Other Immunomodulating Drugs - Interferon Beta	0	774247	0	0	132391	0
08020404	Other Immunomodulating Drugs - Mifamurtide	0	774247	0	0	132391	0
08020405	Lenalidomide And Thalidomide	0	774247	0	0	132391	0
08020500	Anti-Lymphocyte Monoclonal Antibodies	0	774247	0	0	132391	0
08030100	Oestrogens (In Malignant Disease)	0	774247	0	0	132391	0
08030200	Progestogens (In Malignant Disease)	0	774247	0	0	132391	0
08030403	Somatostatin Analogues	0	774247	0	0	132391	0
09010400	Drugs Used In Platelet Disorders	0	774247	0	0	132391	0
09010401	Essential Thrombocythaemia	0	774247	0	0	132391	0
09010402	Idiopathic Thrombocytopenic Purpura	0	774247	0	0	132391	0
09010600	Drugs Used In Neutropenia	0	774247	0	0	132391	0
09050000	Minerals	0	774247	0	0	132391	0
09050102	Hypercalcaemia And Hypercalciuria	0	774247	0	0	132391	0
09060000	Vitamins	0	774247	0	0	132391	0
09070000	Bitters And Tonics	0	774247	0	0	132391	0
09080151	Carnitine Deficiency	0	774247	0	0	132391	0
09080152	Fabry's Disease	0	774247	0	0	132391	0
09080153	Gaucher's Disease	0	774247	0	0	132391	0
09080154	Mucopolysaccharidosis	0	774247	0	0	132391	0
09080155	Nephropathic Cystinosis	0	774247	0	0	132391	0
09080157	Tyrosinaemia Type 1	0	774247	0	0	132391	0
09080159	Homocystinuria	0	774247	0	0	132391	0
09080160	Other Metabolic Disorders	0	774247	0	0	132391	0
09080161	Acute Porphyrias	0	774247	0	0	132391	0
09100000	Trace Elements	0	774247	0	0	132391	0
10010000	Drugs Used In Rheumatic Diseases And Gout	0	774247	0	0	132391	0
10010301	Cytokine Modulators In Rheumatic Disease	0	774247	0	0	132391	0
10010452	Hyperuricaemia Associated With Cytotoxic Drugs	0	774247	0	0	132391	0
10020100	Drugs Which Enhance Neuromuscular Transmission	0	774247	0	0	132391	0
10020102	Acetylcholine-Release Enhancers	0	774247	0	0	132391	0
10030000	Drugs For The Treatment Of Soft-Tissue Disorders And Topical Pain Relief	0	774247	0	0	132391	0
10050000	Other Drugs For Disorders Of Musculoskeletal System	0	774247	0	0	132391	0
11000000	Eye	0	774247	0	0	132391	0
11010100	Antineovascularisation Agents	0	774247	0	0	132391	0
11030000	Anti-Infective Eye Preparations	0	774247	0	0	132391	0
11030200	Antifungals (In Eye Preperation)	0	774247	0	0	132391	0
11050200	Sympathomimetics	0	774247	0	0	132391	0
11060000	Treatment Of Glaucoma	0	774247	0	0	132391	0
11080252	Subfoveal Choroidal Neovascularisation	0	774247	0	0	132391	0
12010000	Drugs Acting On The Ear	0	774247	0	0	132391	0
12500000	Miscellaneous Nasal Preparations	0	774247	0	0	132391	0
12500100	Nasal Drops	0	774247	0	0	132391	0
13050102	Oral Retinoid For Eczema	0	774247	0	0	132391	0
13050203	Injection Preparations For Psoriasis	0	774247	0	0	132391	0
13050350	Cytokine Modulators For Eczema And Psoriasis	0	774247	0	0	132391	0
13100550	Collodion	0	774247	0	0	132391	0
13500300	Skin Depigmentation	0	774247	0	0	132391	0
14041200	Vaccines And Antisera - Bacillus Calmette Guerin Vaccine	0	774247	0	0	132391	0
14050000	Immunoglobulins	0	774247	0	0	132391	0
14050203	Disease-Specific Immunoglobulins - Tetanus	0	774247	0	0	132391	0
15010401	Benzodiazepines (Peri-Operative)	0	774247	0	0	132391	0
15010403	Opioid Analgesics (In Anaesthesia)	0	774247	0	0	132391	0
18010000	Miscellaneous Specials	0	774247	0	0	132391	0
18020000	Other Therapeutic Products	0	774247	0	0	132391	0
54070000	Therapy Of Poisoning By Heavy Metals	0	774247	0	0	132391	0
57082900	-	0	774247	0	0	132391	0
64050000	Surgical Preparations	0	774247	0	0	132391	0
71210100	Inhalation Solution Sodium Chloride	0	774247	0	0	132391	0
71380300	Nasal Spray Hypertonic	0	774247	0	0	132391	0
71380600	Nasal Drops Glucose In Glycerol	0	774247	0	0	132391	0
71450100	Synovial Fluid	0	774247	0	0	132391	0
71520000	Vaginal Moisturiser	0	774247	0	0	132391	0
71580400	Preparations For Treatment Of Radiation Induced Dermatitis	0	774247	0	0	132391	0
71590200	Eye Drop Carmellose	0	774247	0	0	132391	0
71590400	Eye Drop Hypromellose	0	774247	0	0	132391	0
71590500	Eye Drop Hydroxypropyl Guar	0	774247	0	0	132391	0
71590600	Eye Drop Sodium Hyaluronate	0	774247	0	0	132391	0
71591000	Eye Gel - Carbomer	0	774247	0	0	132391	0
71770000	Bladder Instillation	0	774247	0	0	132391	0
72045100	Zinc Paste And Calamine Bandage	0	774247	0	0	132391	0
72090000	Gauze Dressings (Impregnated)	0	774247	0	0	132391	0
72170900	Zinc Oxide Adhesive Tape BP 1988	0	774247	0	0	132391	0
72212100	Hydrocolloid Dressing Silver Impregnated Sterile	0	774247	0	0	132391	0
72215600	Silver Paste	0	774247	0	0	132391	0
72215900	Soft Polymer Wound Contact Dressing With Polyurethane Foam Film Backing And Antimicrobial Agents	0	774247	0	0	132391	0
72216400	Topical Haemoglobin	0	774247	0	0	132391	0
72216500	Bioactive Soluble Beta-Glucan Gel	0	774247	0	0	132391	0
